# Supplementary material for: Late-life intermittent fasting decreases aging-related frailty and increases renal hydrogen sulfide production in a sexually dimorphic manner
Source: GeroScience. 2021 Mar 6;43(4):1527–54. doi: 10.1007/s11357-021-00330-4 (PMC8492807; doi:10.1007/s11357-021-00330-4)
Supplement: Supplementary file 1 — (XLSX 27 kb) [file 11357_2021_330_MOESM1_ESM.xlsx]

## Sheet: Fig 1C
Food Intake Data
			Post-DI
Sex	Cage ID	Diet	Fast Day	Fed Day	Fast Day	Fed Day	Fast Day	Fed Day	Fast Day	Fed Day	Fast Day	Fed Day	Fast Day	Fed Day
			Baseline	Day 1	Day 2	Day 7	Day 8	Day 9	Day 14	Day 15	Day 16	Day 57	Day 64	Day 65
			kcal/BW g	kcal/BW g	kcal/BW g	kcal/BW g	kcal/BW g	kcal/BW g	kcal/BW g	kcal/BW g	kcal/BW g	kcal/BW g	kcal/BW g	kcal/BW g
M	LNGV AL 1	Chow AL	0.25903	0.285768	0.24566	0.300858	0.242681	0.244343	0.232919	0.254703	0.251351	0.205383	0.228916	0.220042
M	LNGV AL 2	Chow AL	0.369935	0.476041	0.329787	0.391822	0.302509	0.348606	0.32479	0.30449	0.31609	0.322222	0.333333	0.292029
M	LNGV EOD 1	Chow EOD	0	0.282868	0	0.350492	0	0.36573	0	0.334209	0	0.463963	0	0.442508
M	LNGV EOD 2	Chow EOD	0	0.274768	0	0.277011	0	0.32234	0	0.32711	0	0.438412	0	0.508955
F	LNGV AL 3	Chow AL	0.409959	0.361878	0.336571	0.443951	0.308724	0.321481	0.302932	0.333225	0.345847	0.353532	0.280104	0.25
F	LNGV AL 4	Chow AL	0.511089	0.37419	0.37419	0.471003	0.332473	0.440218	0.382107	0.3667	0.32664	0.385294	0.400965	0.371401
F	LNGV EOD 3	Chow EOD	0	0.499071	0	0.556134	0	0.592014	0	0.52056	0	0.629764	0	0.560535
F	LNGV EOD 4	Chow EOD	0	0.514726	0	0.666695	0	0.713389	0	0.62246	0	0.628914	0	0.617096

## Sheet: Fig 1D,F
BW and Delta BW
				Post-DI										Post-DI
Sex	Cage ID	ID	Diet	Baseline/Day 0	Day 7	Day 14	Day 21	Day 31	Day 47	Day 57	Day 66	Day 76		Baseline/Day 0	Day 7	Day 14	Day 21	Day 31	Day 47	Day 57	Day 66	Day 76
				BW (g)	BW (g)	BW (g)	BW (g)	BW (g)	BW (g)	BW (g)	BW (g)	BW (g)		%	%	%	%	%	%	%	%	%
M	LNGV AL 1	AL 1	Chow AL	34.1	34.3	33	32	32.1						100	100.587	96.7742	93.8416	94.1349
M	LNGV AL 1	AL 2	Chow AL	56.9	57	57.1	58.5	59.9	56.1	54.7	54.4	47.2		100	100.176	100.351	102.812	105.272	98.594	96.1336	95.6063	82.9525
M	LNGV AL 1	AL 3	Chow AL	34.7	34.1	34	35	35.3	32.8	33.3	32.7	32.1		100	98.2709	97.9827	100.865	101.729	94.5245	95.9654	94.2363	92.5072
M	LNGV AL 1	AL 4	Chow AL	59.8	61.1	60.9	60.9	62.4	57.6	56.9	56.6	54.8		100	102.174	101.839	101.839	104.348	96.3211	95.1505	94.6488	91.6388
M	LNGV AL 2	AL 5	Chow AL	38.8	38.4	38.5	39.3	39.2	39.1	39.5	39.4	38.3		100	98.9691	99.2268	101.289	101.031	100.773	101.804	101.546	98.7113
M	LNGV AL 2	AL 6	Chow AL	34.5	35.1	34.5	35.7	36.3	34	35.9	35.5	34.9		100	101.739	100	103.478	105.217	98.5507	104.058	102.899	101.159
M	LNGV AL 2	AL 7	Chow AL	34.8	34.1	33.9	35.5	35.4	35.5	36.2	35.5	34.3		100	97.9885	97.4138	102.011	101.724	102.011	104.023	102.011	98.5632
M	LNGV EOD 1	EOD 1	Chow EOD	56.1	49.5	50.5	51.6	49.1	43.5	42.6	45.1	45.2		100	88.2353	90.0178	91.9786	87.5223	77.5401	75.9358	80.3922	80.5704
M	LNGV EOD 1	EOD 2	Chow EOD	43.3	38	39.7	40.9	37.4	32.9	32.5	35.9	35		100	87.7598	91.6859	94.4573	86.3741	75.9815	75.0577	82.9099	80.8314
M	LNGV EOD 1	EOD 3	Chow EOD	61.7	54.9	54.5	54	49.6	46.3	44.5	45.8	44.5		100	88.9789	88.3306	87.5203	80.389	75.0405	72.1232	74.2301	72.1232
M	LNGV EOD 2	EOD 4	Chow EOD	39.5	34.8	35.9	33.2	34.5	34.4	33.5	34.7	34.2		100	88.1013	90.8861	84.0506	87.3418	87.0886	84.8101	87.8481	86.5823
M	LNGV EOD 2	EOD 5	Chow EOD	58.2	50.6	49.1	45.8	45.3	41.8	42.3	43.9			100	86.9416	84.3643	78.6942	77.8351	71.8213	72.6804	75.4296
M	LNGV EOD 2	EOD 6	Chow EOD	42.2	37.7	38.2	34.8	36.2	34.1	33.8	35.3	34.4		100	89.3365	90.5213	82.4645	85.782	80.8057	80.0948	83.6493	81.5166
F	LNGV AL 3	AL 8	Chow AL	43.5	43.3	44.3	44.7	44.6	42.8	45.9	44.3	43.1		100	99.5402	101.839	102.759	102.529	98.3908	105.517	101.839	99.0805
F	LNGV AL 3	AL 9	Chow AL	36.6	36.3	34.9	34.9	34.9	29.6	26.6				100	99.1803	95.3552	95.3552	95.3552	80.8743	72.6776
F	LNGV AL 3	AL 10	Chow AL	42.4	41.9	43.6	43.3	45.6	42.4	45	42.5	40.3		100	98.8208	102.83	102.123	107.547	100	106.132	100.236	95.0472
F	LNGV AL 4	AL 11	Chow AL	27.9	28.6	28.3	29.8	32	27.8	30.6	28.8	29.6		100	102.509	101.434	106.81	114.695	99.6416	109.677	103.226	106.093
F	LNGV AL 4	AL 12	Chow AL	33.1	32	32.2	32.4	33.3	30.1	32.1	32.4	25.7		100	96.6767	97.281	97.8852	100.604	90.9366	96.9789	97.8852	77.6435
F	LNGV AL 4	AL 13	Chow AL	40.9	40.1	40.1	38.1	40.1	39.9	42.7	42.3	41.7		100	98.044	98.044	93.154	98.044	97.555	104.401	103.423	101.956
F	LNGV EOD 3	EOD 7	Chow EOD	40.2	35.8	37.8	34.9	35.4	30.9	34.2	33.9	34.5		100	89.0547	94.0299	86.8159	88.0597	76.8657	85.0746	84.3284	85.8209
F	LNGV EOD 3	EOD 8	Chow EOD	23.1	21	23	20.8	19.9						100	90.9091	99.5671	90.0433	86.1472
F	LNGV EOD 3	EOD 9	Chow EOD	33.6	29.6	32.1	29.7	30.3	27.7	29.3	29.7	28.7		100	88.0952	95.5357	88.3929	90.1786	82.4405	87.2024	88.3929	85.4167
F	LNGV EOD 4	EOD 10	Chow EOD	30.2	27.5	27.3	25.1	28.7	27.2	29.8	30.6	30.5		100	91.0596	90.3974	83.1126	95.0331	90.0662	98.6755	101.325	100.993
F	LNGV EOD 4	EOD 11	Chow EOD	30.6	27	30.2	27.8	28	26.8	29.6	30.9	29.7		100	88.2353	98.6928	90.8497	91.5033	87.5817	96.732	100.98	97.0588
F	LNGV EOD 4	EOD 12	Chow EOD	36.8	33.1	34.7	31	31.1	30	32.9	33.5	33.3		100	89.9457	94.2935	84.2391	84.5109	81.5217	89.4022	91.0326	90.4891
F	LNGV EOD 4	EOD 13	Chow EOD	35.5	31.9	33.8	31.4	31.8	31.7	32.9	33.1	32.8		100	89.8592	95.2113	88.4507	89.5775	89.2958	92.6761	93.2394	92.3944

## Sheet: Fig 1E,G
EchoMRI Body Composition
				Baseline			Post-DI
Sex	Cage ID	ID	Diet	% Body Fat	% Body Lean		% Body Fat	% Body Lean
M	LNGV AL 1	AL 1	Chow AL	13.4706	79.8235
M	LNGV AL 1	AL 2	Chow AL	44.2626	51.1691		43.1985	41.3787
M	LNGV AL 1	AL 3	Chow AL	23.4	69		15.6269	71.4067
M	LNGV AL 1	AL 4	Chow AL	44.0978	50.742		44.4523	39.4346
M	LNGV AL 2	AL 5	Chow AL	17.0241	76.9705		18.5533	70.7614
M	LNGV AL 2	AL 6	Chow AL	14.4379	77.8402		16.5915	64.1127
M	LNGV AL 2	AL 7	Chow AL	14.5376	78.3526		13.2394	68.6761
M	LNGV EOD 1	EOD 1	Chow EOD	36.4154	57.7757		25.122	58.1153
M	LNGV EOD 1	EOD 2	Chow EOD	28.0516	65.6573		16.6295	64.2061
M	LNGV EOD 1	EOD 3	Chow EOD	38.8907	55.1929		20.1092	60.1747
M	LNGV EOD 2	EOD 4	Chow EOD	23.4635	70.4167		17.0029	60.1153
M	LNGV EOD 2	EOD 5	Chow EOD	36.2186	58.5484		20.5467	59.6583
M	LNGV EOD 2	EOD 6	Chow EOD	31.4423	62.4519		20	58.5552
F	LNGV AL 3	AL 8	Chow AL	41.452	54.2623		44.3341	49.9549
F	LNGV AL 3	AL 9	Chow AL	27.8512	66.9972		7.12062	84.4358
F	LNGV AL 3	AL 10	Chow AL	35.796	60.199		38.8	54.3059
F	LNGV AL 4	AL 11	Chow AL	21.9217	72.1708		24.0278	68.3681
F	LNGV AL 4	AL 12	Chow AL	26.4968	68.2166		26.7901	65.4938
F	LNGV AL 4	AL 13	Chow AL	38.9512	56.7805		41.513	54.3972
F	LNGV EOD 3	EOD 7	Chow EOD	34.0945	61.1024		29.941	65.7522
F	LNGV EOD 3	EOD 8	Chow EOD	4.10042	82.4686
F	LNGV EOD 3	EOD 9	Chow EOD	33.6025	61.1491		30.0337	61.2121
F	LNGV EOD 4	EOD 10	Chow EOD	28.1639	66.623		28.8235	65.4902
F	LNGV EOD 4	EOD 11	Chow EOD	20.7718	72.7181		23.2686	70.2589
F	LNGV EOD 4	EOD 12	Chow EOD	32.7577	61.532		30.0597	63.8209
F	LNGV EOD 4	EOD 13	Chow EOD	33.3429	59.5429		32.7492	63.2931

## Sheet: Sppl Fig 1A,C
BW and Delta BW
Young Control Positive Control Experiment
				Post-DI				Post-DI
Sex	Cage ID	ID	Diet	Baseline/Day 0	Day 3	Day 7		Baseline/Day 0	Day 3	Day 7
				BW (g)	BW (g)	BW (g)		%	%	%
M	LNGV AL2-2020	TL	Chow AL	35.3	34	32.4		100	96.3173	91.7847
M	LNGV AL2-2020	TR	Chow AL	32.3	31.6	31.4		100	97.8328	97.2136
M	LNGV AL2-2020	BL	Chow AL	31.4	35.2	30.1		100	112.102	95.8599
M	LNGV EOD2-2020	TL	Chow EOD	33.4	29	28.7		100	86.8263	85.9281
M	LNGV EOD2-2020	TR	Chow EOD	30	26.3	26.1		100	87.6667	87
M	LNGV EOD2-2020	BL	Chow EOD	30.4	26.8	26.7		100	88.1579	87.8289
F	LNGV AL1-2020	TL-Red	Chow AL	21.4	22.4	21		100	104.673	98.1308
F	LNGV AL1-2020	TL	Chow AL	24.2	24.4	24.2		100	100.826	100
F	LNGV AL1-2020	TR	Chow AL	21.8	21.3	22.2		100	97.7064	101.835
F	LNGV EOD1-2020	TL	Chow EOD	21.3	18.7	19.1		100	87.7934	89.6714
F	LNGV EOD1-2020	TR	Chow EOD	21.4	19.9	19.2		100	92.9907	89.7196
F	LNGV EOD1-2020	BL	Chow EOD	22	18.3	20.4		100	83.1818	92.7273

## Sheet: Sppl Fig 1B,D
EchoMRI Body Composition
Young Control Positive Control Experiment
				Baseline			Post-DI
Sex	Cage ID	ID	Diet	% Body Fat	% Body Lean		% Body Fat	% Body Lean
M	LNGV AL2-2020	TL	Chow AL	15.4108	77.7904		7.77778	86.6975
M	LNGV AL2-2020	TR	Chow AL	4.30341	85.1084		5.95541	87.8025
M	LNGV AL2-2020	BL	Chow AL	11.9745	79.2675		6.94352	86.8771
M	LNGV EOD2-2020	TL	Chow EOD	6.82635	85.0898		2.75261	91.3937
M	LNGV EOD2-2020	TR	Chow EOD	16.1667	77.4333		12.4138	82.4138
M	LNGV EOD2-2020	BL	Chow EOD	5.78947	87.1053		1.23596	93.0337
F	LNGV AL1-2020	TL-Red	Chow AL	9.01869	80.3271		8.19048	83.381
F	LNGV AL1-2020	TL	Chow AL	9.13223	72.0248		7.64463	75.3719
F	LNGV AL1-2020	TR	Chow AL	10.367	79.633		9.45946	82.8829
F	LNGV EOD1-2020	TL	Chow EOD	10.4225	80.892		9.68586	82.5131
F	LNGV EOD1-2020	TR	Chow EOD	10.3271	80.7944		9.01042	83.6979
F	LNGV EOD1-2020	BL	Chow EOD	12.5	79.9091		11.5196	79.8039
