# Supplementary material for: Late-life intermittent fasting decreases aging-related frailty and increases renal hydrogen sulfide production in a sexually dimorphic manner
Source: GeroScience. 2021 Mar 6;43(4):1527–54. doi: 10.1007/s11357-021-00330-4 (PMC8492807; doi:10.1007/s11357-021-00330-4)
Supplement: Supplementary file 2 — (XLSX 269 kb) [file 11357_2021_330_MOESM2_ESM.xlsx]

## Sheet: Fig 2A,B
Indirect Calorimetry Food Intake
Sex	Cage ID	ID	Diet	Sum Food Intake kcal/BW g	Day 1 Food Intake kcal/BW g	Day 2 Food Intake kcal/BW g	Day 3 Food Intake kcal/BW g	Day 4 Food Intake kcal/BW g
M	LNGV AL 1	AL 1	Chow AL	2.96542	0.665919	0.634704	0.874019	0.790779
M	LNGV AL 1	AL 3	Chow AL	1.14487	0.227082	0.302776	0.264929	0.350085
M	LNGV AL 2	AL 6	Chow AL	1.11333	0.202424	0.276033	0.24843	0.386446
M	LNGV EOD 1	EOD 1	Chow EOD	0.782281	0	0.374134	0	0.408147
M	LNGV EOD 1	EOD 2	Chow EOD	0.714439	0	0.330428	0	0.384011
M	LNGV EOD 2	EOD 5	Chow EOD	0.921634	0	0.449757	0	0.471876
M	LNGV EOD 2	EOD 6	Chow EOD	0.867293	0	0.42442	0	0.442873
Sex	Cage ID	ID	Diet	Sum Food Intake kcal/BW g	Day 1 Food Intake kcal/BW g	Day 2 Food Intake kcal/BW g	Day 3 Food Intake kcal/BW g	Day 4 Food Intake kcal/BW g
F	LNGV AL 3	AL 8	Chow AL	1.22067	0.374439	0.149776	0.359462	0.336996
F	LNGV AL 3	AL 9	Chow AL	0.93788	0.095702	0.0095702	0.516791	0.315817
F	LNGV AL 3	AL 10	Chow AL	1.08404	0.292982	0.124518	0.329605	0.33693
F	LNGV AL 4	AL 11	Chow AL	1.27337	0.386188	0.344437	0.29225	0.2505
F	LNGV AL 4	AL 12	Chow AL	1.44432	0.290871	0.310931	0.391171	0.451351
F	LNGV AL 4	AL 13	Chow AL	1.59087	0.349825	0.224888	0.466434	0.549726
F	LNGV EOD 3	EOD 7	Chow EOD	1.12277	0	0.78126	0	0.669887
F	LNGV EOD 3	EOD 9	Chow EOD	1.55426	0	0.85102	0	0.881848
F	LNGV EOD 4	EOD 10	Chow EOD	1.23359	0	1.05646	0	0.779721
F	LNGV EOD 4	EOD 11	Chow EOD	2.19869	0	1.41224	0	1.32593
F	LNGV EOD 4	EOD 12	Chow EOD	1.58945	0	0.780702	0	0.859164
F	LNGV EOD 4	EOD 13	Chow EOD	1.51245	0	0.841932	0	0.882264

## Sheet: Fig 2C-H, Sppl Fig 2, Fig 3A-H
Indirect Calorimetry
			Male
			Chow AL
Whole Body	Fast		AL1							AL3							AL6							EOD1							EOD2							EOD5							EOD6
			VO2	VCO2	RER	Heat	Food Intake	Beam Breaks	Rearings	VO2	VCO2	RER	Heat	Food Intake	Beam Breaks	Rearings	VO2	VCO2	RER	Heat	Food Intake	Beam Breaks	Rearings	VO2	VCO2	RER	Heat	Food Intake	Beam Breaks	Rearings	VO2	VCO2	RER	Heat	Food Intake	Beam Breaks	Rearings	VO2	VCO2	RER	Heat	Food Intake	Beam Breaks	Rearings	VO2	VCO2	RER	Heat	Food Intake
		ZT12	4243.12	3869.78	0.912	20.9551	0.17	478.5	652	3555.6	2885.87	0.813	17.121		588	311	3200.44	2601.49	0.813	15.4147	0.025	65.5	36	2691.56	2123.1	0.7835	12.8834	0.015	76.5	58.5	3253.2	2580.38	0.7945	15.5882	0	620.5	576.5	3772.24	3027	0.8015	18.1184	0	1322	973	3620.67	2853.47	0.7905	17.3272
			4102.07	3675.58	0.8965	20.178	0.175	467	555	3654.42	2954.73	0.807	17.584		575.5	397.5	3958.66	3205.72	0.8095	19.0494	0	239	269	2801.42	2193.92	0.7855	13.3908	0.02	55.5	110	3804.59	2993.59	0.7865	18.2028	0.01	834	790.5	3264.73	2554.56	0.7785	15.6023	0	1173	705	4109.85	3204.12	0.7805	19.6264
			4093.7	3603.17	0.88	20.0569	0.14	13.5	409	3757.72	3102.8	0.825	18.1587		482.5	506.5	4063.2	3266.87	0.805	19.526	0	235	383	3446.37	2683.06	0.779	16.454	0	823	727.5	3852.84	3019.19	0.784	18.4193	0.005	940	1668.5	3317.15	2497.46	0.7525	15.7313	0	565.5	308.5	4008.29	3113.17	0.778	19.1274
			4039.29	3713.67	0.921	19.9848	0.19	368	555.5	4146.82	3425.78	0.8275	20.0424		1718.5	1088	4166.61	3451.04	0.828	20.1469	0.01	769	480	3532.3	2703.52	0.765	16.8061	0.035	1193	857.5	3413.37	2662.1	0.7805	16.301	0.01	1109	1037.5	3844.02	3001.63	0.7805	18.3623	0.02	1617.5	898.5	4339.34	3316.94	0.764	20.6397
			4201.26	3967.3	0.945	20.9152	0.26	553	694.5	4234.97	3478.46	0.8215	20.4415		2152.5	1241	4374.94	3491.42	0.798	20.992	0	1052.5	499	3458.02	2633.96	0.7605	16.4373	0.005	1038	743	4088.82	3106.49	0.7595	19.4246	0.005	1930.5	1732.5	4076.07	3136.52	0.769	19.4142	0	2926.5	1502	4061	3102.56	0.764	19.3151
			4162.34	3964.37	0.953	20.7637	0.15	703.5	690	4202.6	3374.48	0.803	20.1907		2778	1473.5	4000.17	3149.87	0.7875	19.1416	0.03	698.5	399.5	3409.54	2612.24	0.7665	16.2256	0.015	784.5	664	3999.88	3020.18	0.755	18.9791	0.01	1632.5	1247.5	3961.21	3015.65	0.761	18.8263	0.025	2423.5	1195.5	4111.46	3220.84	0.7835	19.6544
			4160.25	3919.59	0.9425	20.6993	0.235	503	576	4178.84	3282.54	0.7855	19.9865		1838	1472.5	4265.87	3412.92	0.8	20.4807	0.05	898	662	3288.36	2450.45	0.745	15.5637	0.005	812.5	806	3779.65	2853.45	0.755	17.9355	0.005	879	1660	4065.39	3178.59	0.7835	19.4266	0	2595	1209.5	4082.54	3153.34	0.772	19.4582
			4061.47	3857.64	0.9505	20.2468	0.195	490	559.5	4041.45	3204.37	0.7935	19.3658		1631	1184	3676.73	2873.23	0.7765	17.5649	0.07	504	203	3091.94	2309.12	0.7475	14.6414	0.015	559.5	519.5	3646.07	2735.95	0.7505	17.2806	0.005	1355	892	4056.04	3160.56	0.781	19.3683	0.025	2533	1281.5	4038.18	3144.02	0.7785	19.2792
			4090.35	3917.5	0.9585	20.4328	0.12	543.5	678	4017	3193.7	0.7955	19.2595		1836.5	1048	4225.87	3404.62	0.806	20.3165	0.07	772.5	396	2694.08	1975.16	0.733	12.7116	0.005	462	550	3896.82	2912.19	0.747	18.4524	0	1667.5	1514.5	4046.35	3055.72	0.7555	19.2012	0	2307.5	1236	4051.04	3078.45	0.7595	19.246
			4173.22	3975.67	0.953	20.8207	0.38	455	454.5	3591.06	2795.99	0.7785	17.1453		711	518	4247.75	3412.92	0.803	20.4098	0.03	1044	472.5	2785.68	2089.1	0.752	13.2022	0.025	219	273	3592.24	2664.4	0.742	16.9882	0	905.5	2247	3995.6	3025	0.757	18.9691	0.02	2361.5	1374.5	4214.31	3170.06	0.752	19.982
			3919.59	3695.67	0.9455	19.5062	0.205	251.5	450.5	3475.71	2753.3	0.7915	16.6524		432.5	288	4093.02	3288	0.8035	19.666	0.095	827	439	2747.91	2082.49	0.7615	13.0488	0	296	329.5	3203.64	2364.41	0.737	15.1357	0	1424	10666.5	4125.82	3118.82	0.756	19.5821	0.055	2261.5	1337	3948.51	2956	0.7485	18.705
			3789	3606.94	0.9525	18.8971	0	202	323	3409.94	2803.57	0.822	16.4633		665.5	506.5	3834.11	3080.05	0.804	18.4199	0	572.5	391.5	2712.65	2012.3	0.741	12.8281	0	244	268.5	3018.21	2222.96	0.734	14.2529	0.01	837.5	13738	3936.51	2916.49	0.741	18.6104	0.015	2507.5	1125	4360.55	3252.66	0.7465	20.6412
			4110.44	4022.97	0.9785	20.6386	0.475	289	627	3267.73	2697.17	0.825	15.7892		528.5	421	3880.53	3043.82	0.7855	18.5531	0.045	716.5	351.5	2491.69	1809.9	0.7265	11.735	0	335.5	253.5	3002.12	2230.51	0.7435	14.2016	0	1178.5	16037.5	3776.91	2835.02	0.751	17.9015	0	1979.5	983.5	3558.32	2630.41	0.7375	16.8153
			3813.7	3668.05	0.962	19.0671	0.22	345	489	3249.48	2650.69	0.814	15.662		284.5	344	3506.9	2740.38	0.7815	16.7557	0	479.5	281.5	2754.83	2064.23	0.75	13.0518	0.01	271.5	244	3063.17	2237.07	0.7285	14.4425	0	1320.5	14999.5	3742.19	2749.54	0.735	17.6634	0.01	1327.5	759.5	3370.94	2464.24	0.73	15.8975
			4156.48	4035.94	0.97	20.8276	0.345	230	656.5	3586.59	3005.35	0.8375	17.3843		357.5	378.5	3969.23	3152.51	0.794	19.0246	0.09	636.5	222.5	2961.32	2193.29	0.738	13.9997	0	558	362	3085.82	2282.36	0.74	14.584	0	993	15115	3630.33	2682.77	0.7395	17.1544	0	1080	1105	2983.96	2174.65	0.7285	14.0619
			3643.77	3468.82	0.9515	18.1754	0.27	169.5	205.5	3396.17	2930.63	0.86	16.5665		472.5	422	4286.25	3381.22	0.7885	20.5166	0.015	1364.5	534	2703.52	1999.08	0.734	12.7769	0	678.5	396	3654.27	2713.3	0.7425	17.2838	0.005	1255.5	10628	3726.83	2743.53	0.736	17.5972	0.035	1830.5	1018	2861.5	2078.23	0.726	13.4769
			3818.72	3625.78	0.9455	19.0371	0.26	28.5	136	3400.65	2870.03	0.844	16.5095		459	297.5	4146.61	3340.84	0.806	19.9369	0.025	1408.5	390	2629.55	1943.36	0.7355	12.4256	0.01	554.5	381.5	3790.81	2820.62	0.7445	17.9391	0	1249	843	3435.68	2520.83	0.7335	16.2112	0	1226.5	892	3798.09	2837.4	0.747	17.9854
			3809.93	3573.88	0.9395	18.9385	0.05	241.5	224	3024.98	2483.68	0.8185	14.6014		21	2.5	4022.44	3236.67	0.805	19.3345	0.055	1124.5	452	2514.66	1873.17	0.745	11.902	0.01	511.5	307.5	3631.96	2714.61	0.7475	17.1994	0.01	1472.5	2446.5	2826	2037.7	0.719	13.2909	0	569.5	653.5	4272.17	3186.45	0.746	20.224
			3810.77	3658.42	0.9605	19.0473	0.175	116.5	737.5	3647.53	3053.56	0.8375	17.679		214	427.5	3726.55	3020.04	0.8105	17.938	0.09	618.5	305	3129.09	2361.06	0.7545	14.8459	0	528.5	315	3831.83	2847.54	0.743	18.1258	0.015	1852	1089	2538.53	1842.71	0.726	11.9549	0.015	30.5	12	4444.12	3264.87	0.7355	20.9789
			3749.66	3585.6	0.9555	18.7221	0.015	241	184	3617.92	3078	0.851	17.5946		866.5	639	3311.02	2702.64	0.815	15.9593	0.02	304	81	3177.56	2394.11	0.7535	15.0724	0	554	526	3586.01	2661.11	0.7425	16.9602	0.015	1498	942.5	2395.29	1772.26	0.74	11.3204	0	3	2.5	4117.89	3025.1	0.7345	19.4359
			4225.12	4073.61	0.964	21.1361	0.16	598	822.5	3469.51	2918.58	0.84	16.8319		928.5	616.5	2692.45	2105.2	0.7825	12.866	0.01	14	1.5	3168.12	2423.38	0.7645	15.0732	0.02	824	616.5	3148.18	2294.18	0.7285	14.8359	0	1102	828.5	2469.08	1803.65	0.7305	11.642	0.01	11.5	0	3872.01	2839	0.7325	18.2683
			4225.12	4126.34	0.977	21.2042	0.4	249	952.5	3605.52	3076.28	0.8495	17.5446		328.5	727.5	3636.73	2926.06	0.8045	17.4783	0.09	129	138	3175.04	2345.32	0.739	15.0026	0	749.5	636	2827.84	2033.58	0.7195	13.2946	0	315.5	252.5	3672.07	2757.56	0.7515	17.4052	0.015	990.5	585.5	3392.79	2463.6	0.7235	15.979
			4125.93	3943.03	0.956	20.5993	0.035	572	325.5	3530.46	3024.29	0.849	17.1962		616.5	572.5	4038.67	3421.23	0.848	19.6224	0.19	480	364	3082.82	2310.38	0.75	14.6083	0.045	726.5	577.5	2488.15	1795.96	0.721	11.704	0.01	49	55.5	4018.64	2968.57	0.739	18.9897	0	2602	1266.5	3403.08	2495.42	0.7295	16.0564
			3727.9	3481.38	0.9335	18.5108	0.145	192	420.5	3988.42	3423.72	0.858	19.4334		993.5	966	4009.99	3373.29	0.8415	19.4538	0.005	1374	406.5	2972.02	2212.17	0.744	14.0624	0	791.5	528	3038.88	2232.15	0.735	14.3442	0	607.5	425.5	3749.2	2755.22	0.7345	17.6954	0.055	2229	1332.5	3321.12	2439.81	0.7325	15.6772
			3841.74	3550.02	0.921	19.0297	0.155	115.5	419	4115.14	3583.83	0.871	20.1149		1567	1046.5	3847.7	3228.37	0.8395	18.6562	0.395	561.5	210	2442.58	1793.54	0.733	11.5288	0.005	335.5	332	2960.77	2185.21	0.7395	13.9869	0	658	392	3243.69	2388.95	0.737	15.3186	0.005	1135.5	778	3266.48	2452.67	0.7495	15.4828
			3516.54	3172.5	0.9025	17.3232	0.025	94.5	180	3949.51	3377.57	0.857	19.2307		1673	814	3562.38	2938.52	0.829	17.2103	0.025	595.5	224	2591.15	1944.62	0.7505	12.2814	0.005	289	263	3061.86	2231.82	0.73	14.4299	0	909	513.5	3063.4	2227.35	0.7265	14.4297	0.015	1187	628	3365.15	2498.95	0.7425	15.9165
			3522.82	3151.99	0.895	17.3226	0.245	135	435	3877.89	3393.41	0.8755	18.9734		1449.5	605	3177.04	2631.68	0.8305	15.3635	0.08	81	106.5	2236.73	1613.8	0.722	10.5209	0	116	269.5	3546.95	2622.06	0.739	16.7612	0	1125.5	496.5	2368.58	1697.47	0.716	11.1274	0	158	216.5	3324.97	2409.92	0.723	15.6538
		ZT24	3343.68	3051.96	0.913	16.5164	0	10.5	6	3599.33	3091.43	0.859	17.5409		625	219.5	3311.4	2816.61	0.852	16.1026	0.035	196.5	109	2142.3	1580.44	0.7375	10.1204	0	0	0	3199.71	2333.56	0.729	15.0813	0.005	781.5	755.5	2136.53	1513.84	0.7115	10.0223	0	5.5	0	3067.2	2217.08	0.724	14.4337
		ZT0	3660.51	3337.4	0.9095	18.0774	0.125	78.5	312	3390.32	2903.43	0.8555	16.5112		463.5	86	3567.66	3197.8	0.8975	17.5494	0.075	172	192.5	1996.87	1451.7	0.7275	9.40691	0	2	0	3116.34	2234.12	0.7175	14.6403	0.04	569	574.5	3168.9	2385.28	0.753	15.0277	0.03	396	263	2687.62	1906.92	0.712	12.6092
			3387.63	2955.28	0.8715	16.5651	0	12	0	3028.42	2481.96	0.8195	14.6109		215	23.5	3654.84	3210.63	0.8795	17.8996	0.06	574.5	171	2564.08	1883.24	0.731	12.1009	0	86.5	127.5	3293.9	2380.17	0.7225	15.4973	0	703.5	696.5	3086.77	2207.98	0.7135	14.4977	0.02	1392	682	3120.56	2336.64	0.7455	14.7837
			3648.8	3171.66	0.8695	17.8273	0.075	93	258	3128.62	2612.81	0.835	15.1561		204.5	79	2927.57	2451.28	0.8385	14.1875	0.03	29.5	1	2703.84	1989.95	0.736	12.767	0	274	237	2862.64	2089.38	0.7285	13.4957	0.005	411.5	195.5	2229.35	1570.6	0.7055	10.4422	0.01	28.5	13	3418.18	2525.63	0.739	16.1537
			4216.33	3736.69	0.886	20.6889	0.19	269.5	750	3536.31	3056.31	0.8615	17.2563		357.5	329.5	3693.34	3189.12	0.863	18.0183	0.14	157.5	204.5	1993.1	1460.51	0.733	9.40359	0	1	0	2538.36	1852.08	0.729	11.9655	0	45	3	2311.15	1654.4	0.718	10.8615	0	4.5	0	3192.23	2379.07	0.743	15.1102
			3712.41	3302.25	0.8895	18.2318	0.08	400.5	276.5	3153.41	2704.75	0.8575	15.3607		182.5	151	3147.6	2747.93	0.874	15.3938	0.09	80	112.5	2205.88	1679.9	0.7615	10.4849	0	2	0	2416.27	1738.85	0.7195	11.361	0	8.5	0	2494.12	1859.07	0.746	11.8053	0.005	4.5	0	2793.69	2048.98	0.734	13.1822
			3360.84	2848.55	0.849	16.3295	0	23.5	0	3113.13	2618.32	0.842	15.1013		53	1.5	3141.94	2662.25	0.8475	15.266	0.03	7.5	0	2181.33	1597.44	0.732	10.2886	0	15.5	3	2846.88	2144.19	0.7545	13.5017	0	305.5	293.5	2747.54	2045.38	0.744	13.0005	0.005	17.5	1	3243.98	2390	0.735	15.3203
			3476.78	2884.97	0.83	16.817	0	90.5	1.5	3069.74	2552.89	0.832	14.8567		5.5	0	3496.33	2973.99	0.845	17.0012	0.035	93.5	88.5	2161.5	1674.24	0.7755	10.31	0	4.5	0	3185.59	2351.61	0.739	15.05	0	692.5	702.5	2860.39	2101.47	0.7335	13.5018	0.005	429.5	155	2814.26	2042.55	0.726	13.2533
			3419.86	2890.41	0.8455	16.608	0.13	51.5	224.5	3699.18	3183.37	0.861	18.036		115.5	168.5	4122.08	3491.8	0.8475	20.0276	0	515	302	2652.53	2027.72	0.7625	12.6168	0	39.5	93.5	2589.57	1923.63	0.745	12.2502	0	232.5	100	2918.16	2151.89	0.737	13.783	0.005	624	299	2839	2089.16	0.736	13.4047
			3293.46	2768.2	0.839	15.9753	0	24.5	42	3852.76	3408.91	0.8845	18.8971		774.5	389.5	3548.04	2969.84	0.836	17.1944	0.21	369	233.5	2426.84	1825.64	0.7495	11.5083	0.015	194.5	288	3611.61	2693.94	0.7455	17.0988	0	471.5	474.5	3011.98	2224.34	0.7345	14.2313	0.01	326	218.5	3176.48	2440.78	0.766	15.1248
			3935.07	3441.62	0.8725	19.2527	0.19	152.5	233	3249.48	2699.58	0.831	15.7232		309	38.5	3208.37	2592.43	0.8075	15.4346	0.03	40	35.5	2236.1	1667.94	0.7465	10.5862	0	29.5	99	3351.34	2436.95	0.725	15.7878	0	411.5	643.5	2379.27	1742.55	0.733	11.2245	0	15.5	5.5	3484.71	2584.13	0.741	16.4796
			3794.03	3350.38	0.8845	18.6014	0.15	286	414.5	3013.27	2495.39	0.828	14.5704		2	0	3240.07	2712.45	0.8375	15.7019	0.09	102.5	184	2082.49	1570.05	0.7545	9.87945	0	1.5	0	2913.84	2138.94	0.735	13.7527	0	293.5	500	2361.57	1774.27	0.7515	11.196	0.015	0.5	0	2923.21	2152.15	0.736	13.8034
			3409.81	2958.63	0.8675	16.6536	0	191.5	18.5	3224.69	2716.11	0.841	15.6472		24.5	4	2862.28	2362.97	0.8265	13.8318	0.03	1.5	0	2307.86	1784.09	0.774	11.003	0	16	7	2558.39	1855.69	0.726	12.0468	0	200.5	195.5	2422	1779.27	0.735	11.4329	0	1	0	2882.72	2151.83	0.7465	13.6496
			3233.19	2681.98	0.8295	15.64	0	49	2	3077.66	2579.75	0.8385	14.9182		81.5	66.5	3473.69	2874.36	0.823	16.792	0.01	90.5	48.5	2639	1986.17	0.753	12.5163	0	251	135	2742.51	2052.94	0.7445	12.9919	0	21	0.5	2843.37	2148.55	0.7565	13.4948	0.015	23.5	2.5	3311.15	2475.81	0.7475	15.6823
			3657.17	3047.36	0.8305	17.7058	0	148.5	147.5	2880.36	2389.34	0.829	13.9328		0.5	0	3942.43	3290.26	0.8345	19.0926	0.195	194.5	169.5	2193.29	1634.26	0.7445	10.3804	0	5.5	0	2580.38	1929.21	0.748	12.2215	0	11.5	1.5	2559.23	1934.53	0.755	12.1465	0.01	16	1.5	2969.5	2185.58	0.7365	14.0206
			3486.4	2866.55	0.8205	16.8336	0.03	106	281.5	3265.32	2698.89	0.8285	15.783		12	91	2900.78	2483.74	0.8565	14.1271	0	100	21	2241.76	1740.97	0.7765	10.6973	0	1.5	0.5	2466.16	1831.08	0.7425	11.6647	0	11	0	2479.1	1826.69	0.7375	11.7078	0.005	204	55	3227.59	2455.24	0.758	15.3392
			4087.84	3360.42	0.822	19.7348	0.15	107.5	320	3185.44	2694.76	0.8455	15.4712		132	79	2843.79	2363.72	0.8315	13.7617	0.025	2	0	1975.16	1441.63	0.7295	9.31062	0	1.5	2	2544.27	1880.96	0.7385	12.0224	0	7.5	0	2891.45	2152.89	0.742	13.6841	0.01	338	149.5	2821.01	2087.55	0.74	13.3345
			3283.83	2817.16	0.859	15.998	0.05	125.5	222.5	3088.33	2587.33	0.838	14.9701		7.5	0.5	2930.21	2407.12	0.8225	14.1447	0.02	6.5	3	2139.15	1648.74	0.77	10.1916	0	10	0.5	3101.9	2320.76	0.7455	14.6925	0	215.5	196	3142.19	2400.3	0.764	14.9432	0.015	530	196.5	2924.18	2183.01	0.746	13.8449
			3269.18	2763.17	0.846	15.8769	0	15.5	0	3471.23	2956.8	0.8515	16.885		218.5	171	3614.08	3087.97	0.8495	17.5922	0.08	182	143	2277.02	1712.96	0.751	10.7974	0	2	12.5	3670.68	2770.08	0.7535	17.416	0	494.5	520	2974.92	2196.96	0.7355	14.0562	0.005	514.5	245	3002.92	2298.07	0.765	14.2864
			3462.13	2968.26	0.8535	16.8658	0.085	59.5	407.5	3530.46	3094.53	0.876	17.2794		511.5	223.5	3950.36	3375.18	0.854	19.2284	0.04	615.5	225	2688.41	2032.13	0.7535	12.7585	0	144.5	154.5	3213.82	2342.42	0.725	15.1466	0	662.5	501	2852.05	2155.23	0.757	13.537	0.02	673	514	3966.19	2975.6	0.75	18.797
			3491.84	2957.79	0.845	16.9652	0.33	139	181	3642.37	3116.91	0.8555	17.7367		501.5	261.5	1374.53	1147.71	0.914	6.65038	0.025	260	105.5	2412.36	1803.92	0.747	11.4254	0.01	144	208	3297.51	2464.85	0.746	15.6149	0	858.5	578.5	2365.58	1732.53	0.732	11.1582	0	43.5	154	3769.8	2822.29	0.7485	17.8592
			3707.39	3362.1	0.9075	18.2857	0.215	110	372.5	3184.75	2672.03	0.839	15.4412		97	54	3438.96	2810.58	0.815	16.5814	0	674	206	2570.06	2030.87	0.785	12.3068	0.16	408.5	459.5	3228.26	2552.81	0.7815	15.4608	0.07	976.5	581	3289.44	2552.55	0.77	15.6954	0.09	688	389.5	3741.52	2875.64	0.7615	17.8156
			3483.47	3181.71	0.9125	17.2111	1.96	364	280	3534.59	2918.23	0.8225	17.0794		323	128.5	3954.51	3296.3	0.834	19.1493	0.06	664.5	419	3042.53	2490.11	0.8195	14.6753	0.105	471.5	602.5	3953.27	3130.45	0.7915	18.9369	0.07	1360	1056.5	3074.75	2509.48	0.8025	14.8213	0.155	613.5	549	3680.45	2887.22	0.773	17.597
			3555.46	3130.23	0.885	17.4225	0.055	27	150	3602.43	3080.41	0.852	17.5365		614.5	470.5	4057.54	3389.9	0.8355	19.6567	0.24	576.5	202.5	2753.26	2327.38	0.845	13.371	0.305	541.5	653.5	3922.75	3257.14	0.831	18.9781	0.18	1307.5	1247	3777.24	3208.3	0.851	18.3645	0.3	981.5	926.5	3849.84	3090.99	0.8035	18.4966
			3259.56	2875.34	0.882	15.9788	0.06	27	193.5	3851.72	3379.64	0.879	18.8583		661.5	583.5	3366.5	2850.58	0.8455	16.3553	0.07	258.5	101	2670.79	2310.07	0.8575	13.0334	0.19	498.5	482	3951.3	3340.83	0.845	19.1902	0.12	1089	1255.5	3173.25	2783.93	0.8745	15.5367	0.255	577	570	4106.64	3385.4	0.8205	19.8377
			3923.77	3491.84	0.89	19.272	0.185	9	328.5	3032.9	2559.44	0.845	14.7235		21.5	24	2980.03	2516.57	0.845	14.47	0.03	1.5	0	2820.62	2473.43	0.872	13.8082	0.11	292.5	547	3809.52	3328.36	0.874	18.6351	0.225	922.5	1252	3459.72	3125.83	0.903	17.049	0.165	958	688	4038.82	3438.11	0.851	19.6438
			3395.58	3146.97	0.9275	16.8324	0.09	210.5	276.5	3112.44	2589.05	0.832	15.0644		9	0	3382.73	2917.76	0.8625	16.4996	0.125	58	164	2934.88	2633.96	0.8995	14.4431	0.14	216.5	585.5	3351.01	2883.64	0.856	16.3366	0.135	343	651	3298.12	3043.03	0.922	16.3293	0.375	443.5	719.5	3901.9	3344.9	0.858	19.0085
			4227.63	3938.42	0.9315	20.9792	0.295	17.5	440.5	3793.19	3375.85	0.8905	18.6284		371.5	717	3461.99	3063.06	0.8835	16.98	0.12	103.5	174.5	2424.01	2140.09	0.883	11.8847	0.125	84.5	174	3211.19	2753.34	0.8515	15.6441	0.125	209.5	431	3354.54	3165.57	0.943	16.6983	0.17	1008	796	3983.54	3412.72	0.8565	19.4014
	Fed	ZT12	3974.42	3872.71	0.974	19.9329	0.435	116.5	387.5	3213.33	2809.77	0.8745	15.7201		178.5	205	3569.17	3218.18	0.903	17.5811	0.025	288	172	2913.16	2588.95	0.8865	14.3019	0.125	55	328.5	3249.92	2796.99	0.8605	15.8438	0.28	217	426.5	2807.64	2566.58	0.9145	13.8739	0.01	109.5	602.5	3949.15	3483.11	0.8805	19.3563
			3528.26	3380.93	0.959	17.6258	0	101.5	11.5	3531.15	3157.89	0.8925	17.3617		175	342.5	3967.72	3465.01	0.8735	19.4055	0.11	423.5	260.5	3143.57	2891.44	0.92	15.5552	0.19	403.5	407	3216.44	2858.37	0.886	15.7926	0.02	567	730.5	3314.48	3122.16	0.942	16.4907	0.54	452.5	731.5	3975.83	3490.18	0.878	19.4689
			3855.55	3682.7	0.9555	19.2457	0.09	41	259	3341.76	2989.51	0.8945	16.4316		251.5	376.5	3483.12	2948.33	0.848	16.9207	0.025	143	95.5	2944.32	2702.26	0.9165	14.5622	0.185	305.5	359.5	3256.49	2932.54	0.899	16.0368	0	462	600.5	3337.52	3198.29	0.9575	16.6745	0.13	377	355	3848.87	3411.75	0.886	18.8865
			4262.79	4174.06	0.979	21.404	0.24	231.5	622.5	3880.3	3552.84	0.917	19.1805		422	657	3945.83	3466.14	0.8805	19.3232	0.135	301.5	281	3261.29	3006.01	0.9215	16.1438	0.175	1078.5	689	3629.99	3276.83	0.9035	17.8861	0.09	809	745	3628.33	3502.12	0.9655	18.1575	0.035	1384	647	3811.59	3414	0.898	18.7465
			4047.66	3903.27	0.9655	20.2502	0.05	175.5	554	4107.22	3765.3	0.9165	20.3063		2061.5	1151.5	4389.66	3961.3	0.903	21.6292	0.025	1041	529	3118.7	2884.51	0.9245	15.451	0.265	734	508	3828.22	3458.99	0.904	18.8645	0.215	1354	1144.5	3785.92	3527.16	0.932	18.7895	0.07	1769.5	1314	3685.6	3354.22	0.909	18.1913
			4307.57	4296.27	0.992	21.6969	0.33	409	854.5	3915.08	3565.24	0.9115	19.3291		1484	1188	4133.78	3660.13	0.8885	20.2799	0.015	1860.5	594	2973.91	2754.52	0.9255	14.738	0.135	1041.5	604	3810.5	3397.29	0.892	18.724	0.07	1302	1195	3728.83	3553.54	0.953	18.6034	0.125	1757.5	1137	3763.38	3417.86	0.9075	18.5674
			4218.42	4193.31	0.992	21.2484	0.255	323.5	635.5	3788.02	3436.11	0.9075	18.6847		956	535	4202.47	3537.09	0.843	20.3898	0.005	1827.5	528	2917.56	2701.32	0.926	14.459	0.275	582.5	356.5	3222.35	2852.79	0.886	15.8079	0.01	664	459.5	3764.56	3579.92	0.9515	18.7733	0.23	1841.5	1245	3262.3	2912.29	0.893	16.0346
			3952.23	3886.94	0.984	19.8661	0.265	262.5	548	3771.49	3324.89	0.884	18.4842		878	561.5	4057.54	3431.04	0.85	19.7058	0.13	975	452.5	2905.92	2700.38	0.929	14.4119	0.245	873.5	521.5	3593.56	3204.3	0.8925	17.6583	0.19	797	817.5	3722.82	3482.42	0.936	18.4934	0.15	1515.5	1076.5	3738.63	3420.43	0.9145	18.4768
			4199.59	4195.82	0.994	21.1637	0.295	69	619	3725.35	3267.04	0.88	18.238		1177.5	636	3956.39	3261.58	0.8325	19.1117	0.05	643.5	332.5	2655.05	2471.23	0.931	13.1738	0	468.5	290	3672	3328.36	0.9065	18.1071	0.39	1037	943.5	3575.91	3362.89	0.9405	17.7858	0.285	930.5	829.5	3643.17	3245.27	0.891	17.8963
			3950.14	3881.5	0.982	19.8532	0.03	756	401	3613.1	3140.33	0.871	17.6529		932	418	3698.62	3089.86	0.845	17.9164	0.03	557.5	209	2453.28	2205.88	0.8995	12.0777	0.03	88	91.5	3616.86	3206.93	0.8865	17.7499	0	785.5	692.5	3357.55	3175.25	0.9455	16.7207	0.125	726.5	494.5	3618.42	3233.37	0.8935	17.7862
			4229.3	4159.41	0.9795	21.2353	0.255	276	546.5	3578.67	3013.96	0.845	17.367		424	321	3716.74	3112.13	0.8485	18.0128	0.13	544	346	2627.35	2345.95	0.894	12.9134	0.075	40	71	2733.65	2300.41	0.8405	13.263	0	22	1.5	3418.98	3252.04	0.952	17.0498	0.185	1131.5	779.5	3688.17	3339.76	0.907	18.1849
			4142.25	4079.89	0.985	20.8298	0.53	210.5	549	3432.32	2831.46	0.826	16.5812		332.5	260	3494.44	2900.02	0.839	16.9041	0.065	277.5	75.5	2369.87	2069.9	0.8735	11.5919	0.015	14.5	28.5	3454.4	3000.15	0.869	16.8746	0.125	445	475.5	3479.08	3161.23	0.909	17.1668	0	789	520.5	3699.74	3286.73	0.889	18.1652
			3991.99	3861.83	0.967	19.987	0.165	83	74	3541.13	2984	0.8395	17.1851		489	199.5	3965.45	3379.33	0.8535	19.2894	0.135	864	395	2801.42	2497.98	0.8905	13.7657	0.085	61.5	208.5	3630.31	3236.14	0.892	17.8369	0	956.5	598.5	3408.3	3140.86	0.9215	16.8707	0.165	326.5	469	3274.51	2816.83	0.86	15.9637
			3895.31	3778.96	0.9705	19.5176	0.165	58	157	3520.82	2945.78	0.8295	17.0615		554	291	3652.2	3105.33	0.854	17.7595	0.11	598.5	191	3079.04	2786.62	0.9045	15.1799	0.3	530	477.5	3382.19	2861.65	0.846	16.4282	0	791.5	578.5	3366.9	3149.54	0.9345	16.7267	0.14	1014	612.5	3877.8	3412.08	0.878	18.9965
			3805.33	3685.21	0.968	19.0572	0.125	73.5	161.5	3556.28	2953.01	0.8305	17.2052		228.5	245	3454.82	2870.21	0.834	16.7161	0.05	102	85.5	2826.91	2558.42	0.903	13.9381	0.085	397	2021	3275.19	2716.25	0.833	15.8399	0	566	545.5	3163.9	2882.76	0.9055	15.6214	0.145	1061	487.5	4168.03	3737.66	0.8975	20.5045
			3792.77	3710.74	0.974	19.0356	0.275	153.5	329	3610.34	3027.04	0.8415	17.5021		928.5	407.5	3524.64	3078.54	0.8695	17.2391	0.295	260.5	124	2501.76	2209.34	0.883	12.2671	0.015	34.5	44	3311.95	2819.31	0.854	16.109	0.075	331	526	3239.02	2987.6	0.923	16.0391	0.195	323.5	259	3646.06	3192.88	0.8755	17.8446
			4100.81	3977.76	0.972	20.5447	0	31	381	3563.52	2900.33	0.819	17.1681		966	717	3410.66	2983.05	0.868	16.6865	0.01	560	168	2875.7	2552.12	0.8875	14.1144	0	174.5	258.5	3683.48	3202	0.872	17.9982	0.115	725.5	643.5	3186.27	3029.01	0.95	15.8857	0.16	298	229	3633.85	3215.37	0.8815	17.8229
			4129.27	4010.83	0.9705	20.6944	0.67	246	589	3781.48	3153.07	0.835	18.3122		749	598.5	3618.23	3087.22	0.856	17.6073	0.06	311	142	2918.51	2636.79	0.904	14.3835	0.205	619.5	561.5	3762.25	3229.24	0.86	18.3335	0.09	1044.5	840	3578.25	3398.95	0.9495	17.8386	0.38	576.5	606	3952.69	3528.75	0.893	19.4267
			3884.85	3761.38	0.964	19.454	0	233	50	3900.62	3368.97	0.8625	19.0312		1423	660	3601.25	3020.42	0.8455	17.4599	0.025	474.5	311.5	2872.55	2571.95	0.896	14.1281	0.045	576.5	499.5	3526.27	2978.16	0.846	17.1215	0.085	711.5	735	3441.02	3283.76	0.954	17.1728	0.035	1191.5	808.5	3267.44	2885.93	0.8835	16.0209
			3786.08	3490.17	0.9195	18.7438	0	93.5	33.5	3541.82	2950.94	0.8295	17.1475		482.5	268	3593.33	2984.94	0.837	17.3856	0.095	394	251	3129.72	2813.38	0.899	15.4065	0.26	317	717	3293.24	2799.95	0.85	16.0117	0.02	584	308.5	3271.07	3048.37	0.93	16.2351	0.135	617	598	3558.32	3134.06	0.8805	17.4347
			4068.17	3736.69	0.92	20.1236	0.11	97	325	3261.19	2722.31	0.828	15.7948		211.5	101	3525.77	2995.51	0.8545	17.1415	0.175	364	196.5	2949.04	2681.8	0.908	14.5547	0.15	859.5	698.5	2660.79	2208.19	0.8295	12.8717	0	10	0	3276.75	3067.74	0.9375	16.2809	0.13	408.5	483	3919.58	3545.14	0.9045	19.3213
			3417.76	3089.63	0.904	16.8455	0.015	13.5	0	3565.93	3014.3	0.8455	17.3179		307.5	313	3425.38	3014.38	0.883	16.7812	0.07	138	107	3205.89	2918.82	0.9105	15.8255	0.095	620.5	604.5	2776.64	2333.89	0.8385	13.4686	0.01	44.5	6	3573.57	3392.94	0.949	17.8134	0.365	1077	772.5	3517.5	3118.95	0.8825	17.2612
			3881.08	3559.65	0.917	19.1928	0.075	36.5	292.5	3763.92	3191.29	0.8475	18.2903		1076.5	498	3023.44	2661.5	0.8775	14.8124	0.17	48.5	92	3128.77	2899.31	0.9265	15.5079	0.29	734	783	3020.18	2608.27	0.8525	14.7352	0.245	318.5	216.5	3391.61	3206.3	0.945	16.8893	0.01	805	493.5	3545.46	3085.2	0.8695	17.3263
			3784.4	3529.93	0.932	18.7881	0.03	262.5	264.5	3915.77	3407.19	0.8715	19.1365		1610	986.5	2986.07	2600.74	0.8695	14.5961	0.07	19.5	43.5	3120.59	2934.25	0.9405	15.521	0.325	1131.5	731	3172.46	2780.58	0.8625	15.5279	0.005	634	489	2900.46	2659.06	0.9095	14.3416	0.025	714	341	3279.01	2803.33	0.8535	15.962
			4212.56	3963.95	0.9415	20.9567	0.295	141.5	547	3754.97	3267.39	0.871	18.3501		1561	1000.5	3393.67	3006.45	0.8945	16.6516	0.05	145	88	2934.88	2728.08	0.929	14.5566	0.08	956.5	509.5	3527.91	3084.18	0.869	17.2599	0	544	716	3068.41	2841.03	0.9175	15.2068	0	461.5	219	3435.86	3040.21	0.878	16.8528
			3521.98	3301.83	0.937	17.5035	0.02	186	145	3950.89	3425.09	0.867	19.2926		1703	744.5	4027.35	3617.86	0.898	19.8224	0.11	974.5	434	2965.41	2740.67	0.9245	14.6906	0.09	724	452.5	3845.62	3334.27	0.867	18.7772	0.115	1170	1323.5	3303.46	2984.6	0.897	16.2808	0.01	913	377.5	3408.86	2978.17	0.874	16.6738
			3516.12	3187.15	0.9065	17.3412	0.1	75	310.5	3763.57	3227.79	0.8575	18.3341		1341	605.5	3629.93	3221.95	0.884	17.8191	0.065	751.5	301.5	2740.67	2522.85	0.9185	13.5635	0.335	672	309	3635.89	3125.53	0.8595	17.7211	0.005	1322.5	1121	3073.75	2679.09	0.863	15.027	0	504.5	194.5	3569.25	3172.95	0.889	17.5262
		ZT24	3567.6	3170.41	0.8925	17.5153	0.075	51.5	217.5	3520.13	3022.22	0.855	17.1505		856.5	414.5	3714.47	3271.39	0.88	18.2013	0	927	274	2656.31	2398.83	0.9015	13.0889	0.01	643	197.5	3478.03	2979.81	0.859	16.9378	0.055	1163	801.5	3109.81	2667.74	0.8585	15.1506	0	220.5	194	3197.7	2831.29	0.8855	15.6877
		ZT0	3768.92	3452.5	0.914	18.6324	0.165	244.5	342.5	3523.23	3027.39	0.8595	17.1717		834.5	460	3613.71	3100.43	0.8585	17.6042	0.015	635.5	100	2268.52	2001.91	0.884	11.1206	0	51	20	3372.01	2980.46	0.8835	16.5346	0.115	953.5	518.5	3137.19	2670.75	0.8525	15.2591	0.02	402.5	248.5	3217.95	2775.04	0.862	15.6958
			3472.17	3083.77	0.883	17.0453	0	247.5	88.5	3472.96	3033.93	0.874	16.9883		782	243.5	3434.81	2913.99	0.848	16.6941	0.04	345.5	60.5	2821.88	2595.87	0.92	13.9639	0.06	245.5	319	2910.55	2428.42	0.8345	14.096	0.005	493	349.5	3001.96	2588.95	0.851	14.6406	0.095	338	295	3637.71	3291.55	0.905	17.9328
			2953.19	2496.98	0.8445	14.3423	0	5.5	0	3159.96	2660.33	0.8415	15.3316		105.5	61	2853.6	2334.28	0.818	13.762	0.055	12	0	2425.27	2216.27	0.9135	11.9828	0.015	27.5	1.5	2595.15	2140.25	0.8245	12.5365	0	15.5	0	2542.54	2128.52	0.834	12.3229	0	63.5	144	3447.11	3101.27	0.8995	16.9705
			3836.72	3163.71	0.824	18.5361	0.055	43.5	181	3489.14	3001.56	0.8555	17.0095		614	208	3727.31	3193.65	0.8575	18.154	0.215	86.5	173	2489.17	2238.3	0.9	12.2541	0	37	5.5	2773.36	2312.23	0.8325	13.4296	0.015	82.5	111	2734.85	2284.78	0.8345	13.2474	0	4	0	3357.12	2984.28	0.8885	16.4842
			3807.42	3323.17	0.874	18.62	0.085	266	423.5	3331.09	2864.17	0.8595	16.2365		492.5	317	3532.56	3001.92	0.8505	17.1746	0	440.5	202.5	2420.55	2169.37	0.896	11.9066	0	24.5	7.5	3421.9	2954.86	0.862	16.694	0.095	393.5	416.5	2427.68	1952.23	0.8035	11.6673	0	3	0	3040.53	2657.73	0.8745	14.8748
			3344.1	2800	0.8375	16.2074	0.015	112.5	23	2975.39	2422.05	0.814	14.3346		146	34.5	3422.74	2884.93	0.837	16.6124	0.135	37	156	2777.18	2502.07	0.9025	13.6771	0.09	69	169.5	3693	3165.57	0.857	17.9879	0.04	885	748	2468.08	2015.67	0.814	11.8991	0	1	0	3039.88	2640.05	0.868	14.8491
			3249.51	2656.45	0.8195	15.67	0	5	0	3425.09	2809.42	0.8185	16.5282		8.5	29.5	3296.3	2789.44	0.8395	16.0131	0.04	554.5	168	2434.71	2236.41	0.9155	12.0442	0.255	207.5	134	3345.43	2803.89	0.837	16.2164	0	887.5	577	2979.26	2512.49	0.836	14.461	0	10.5	61.5	3265.84	2884.64	0.8835	16.0129
			3433.25	2712.53	0.791	16.4408	0	20.5	17	3396.86	2836.97	0.8305	16.4547		230.5	234.5	3332.16	2847.94	0.8515	16.2193	0.05	10	42	2219.41	1996.24	0.899	10.9271	0	5.5	2.5	2803.89	2296.15	0.819	13.5258	0.025	34.5	25	3469.4	2947.2	0.849	16.867	0.015	468	174.5	3353.58	2953.1	0.88	16.4335
			3464.64	2912.59	0.8405	16.8061	0.155	111	334.5	3706.07	3087.3	0.833	17.9426		413	125.5	3407.64	2882.28	0.8495	16.551	0.11	15.5	53.5	2309.75	2058.88	0.8915	11.3485	0	3	1.5	2550.18	2061.81	0.808	12.269	0	3	0	3268.07	2762.57	0.853	15.8694	0.005	553.5	229	3011.28	2603.09	0.865	14.6941
			3098.42	2586.97	0.834	15.0074	0	9	2.5	3174.07	2570.8	0.8095	15.2745		346.5	217	3421.98	2981.17	0.873	16.7263	0.03	285	234	2386.24	2122.47	0.889	11.7174	0	1.5	0	2892.83	2373.6	0.819	13.9602	0.09	38	190.5	2560.9	2207.65	0.8635	12.4888	0	82	44	3321.76	2925.14	0.883	16.2774
			3247.84	2629.66	0.81	15.6302	0	10	11	3087.99	2520.87	0.8165	14.8876		29	1	3487.65	3064.2	0.872	17.0795	0.005	277	225	3257.51	2952.19	0.9065	16.0645	0.205	502	516	3685.45	3129.8	0.8525	17.9146	0	536	365	3912.47	3328.84	0.8505	19.0262	0.065	666	716	4559.18	4037.54	0.8845	22.3679
			3202.22	2572.32	0.8035	15.3865	0	52.5	9	3174.42	2639.67	0.831	15.3635		179.5	210	3013.25	2502.99	0.83	14.5784	0.05	40.5	9	2771.51	2538.59	0.9155	13.7007	0.06	410	392.5	4054.69	3369.06	0.8325	19.6209	0	1576	1262.5	3328.84	2998.29	0.9	16.3935	0.265	911	761	4231.67	3730.91	0.8805	20.7409
			3208.5	2556.42	0.7965	15.3892	0.005	12	0	3432.67	2922.02	0.8535	16.6948		162.5	174	3302.72	2766.8	0.836	16.0086	0.08	50	44	2320.14	2015.13	0.869	11.334	0.01	77.5	90	3566.64	2861.32	0.799	17.1317	0.05	882	818	2625.67	2332.19	0.888	12.8892	0	41.5	50	4041.07	3486	0.8625	19.7121
			3868.53	3340.75	0.8635	18.8745	0.21	124.5	483.5	3206.44	2719.21	0.848	15.5819		131.5	18.5	3703.15	3208.37	0.867	18.0806	0	170.5	48.5	2136.63	1824.7	0.856	10.3986	0	11	1	3173.12	2607.29	0.8165	15.3169	0.11	554	573.5	2883.77	2542.87	0.88	14.1348	0.155	86.5	65.5	3696.2	3104.81	0.8395	17.9259
			3350.8	2945.66	0.879	16.413	0.035	200	123.5	3404.09	2936.83	0.862	16.6045		173	255.5	2843.41	2400.33	0.8445	13.8061	0.07	35.5	29	2356.34	2000.65	0.8495	11.4549	0.005	16.5	31	2752.36	2286.63	0.8305	13.3173	0	24.5	2	2960.56	2652.72	0.8955	14.5615	0.005	24	11.5	3338.47	2830.97	0.848	16.2245
			3467.57	3008.85	0.8645	16.9355	0.16	188.5	165	3107.96	2641.39	0.8495	15.1098		151	48	2947.58	2449.77	0.8305	14.2615	0	0.5	0	2326.75	1980.82	0.851	11.3171	0.105	40.5	150	2981.45	2497.01	0.8375	14.4502	0.06	38	169	2847.37	2536.53	0.89	13.9883	0.01	32.5	6	3735.73	3198.66	0.8555	18.1922
			3249.09	2752.71	0.8485	15.7866	0	11	0	3148.59	2656.19	0.8435	15.2837		5.5	0	3421.98	2967.58	0.8615	16.7101	0.1	141	136	2582.34	2255.3	0.874	12.629	0	19.5	25.5	2929.59	2535.74	0.8655	14.3008	0.02	185.5	156	3076.75	2801.96	0.9105	15.1889	0.255	185	520	2871.47	2373.28	0.827	13.8803
			4259.02	3603.59	0.846	20.6872	0.27	74	526	3645.12	3139.64	0.861	17.7727		144	358	3946.96	3412.55	0.864	19.259	0.17	522	347	2477.84	2128.45	0.859	12.0752	0	22	22	2548.87	2080.19	0.816	12.2863	0	83	81	2700.46	2429.35	0.9	13.2965	0	7	0	3131.81	2616.91	0.836	15.1735
			3419.44	2987.51	0.874	16.7271	0.01	254	78	3311.12	2835.25	0.856	16.1238		109	6	3044.19	2563.37	0.842	14.7715	0	118	37	3016.09	2727.13	0.904	14.8655	0.11	95	275	2611.88	2072.31	0.793	12.5161	0	11	1	2968.24	2677.09	0.902	14.6223	0.03	1	189	3275.16	2674.76	0.817	15.7913
			4272.41	3582.25	0.8385	20.7122	0.045	128.5	152	3719.15	3140.33	0.8455	18.0571		211.5	116.5	4240.58	3534.45	0.835	20.532	0.15	245.5	143	3423.71	2846.11	0.837	16.5678	0.115	671	571	3354.62	2630.26	0.788	16.0378	0	273.5	144	3887.43	3409.97	0.881	19.0322	0.145	1323.5	901	4108.25	3378.33	0.8245	19.8356
			3857.23	3275.88	0.8545	18.7506	0.145	566.5	366	3462.28	2872.44	0.831	16.7466		466	272	3919.03	3317.44	0.858	19.037	0	710	337	2845.8	2265.68	0.805	13.6478	0.08	272	492	3699.24	3027.72	0.8215	17.8431	0.2	867	1135	3715.47	3231.67	0.874	18.1549	0.165	767	886.5	4040.43	3258.76	0.811	19.4284
			4228.05	3597.73	0.851	20.5627	0.26	1155	372.5	3939.87	3240.19	0.823	19.0225		346.5	192.5	4477.22	3675.6	0.824	21.6091	0.02	1047	499	3220.37	2567.86	0.7985	15.4499	0.06	537	697.5	3924.72	3236.14	0.8245	18.9583	0.01	1500.5	1295	3920.81	3408.63	0.871	19.1578	0.02	1413.5	922	4342.23	3480.86	0.8045	20.854
			4400.49	3710.32	0.8425	21.3579	0.05	1435.5	694	3772.18	3115.54	0.824	18.2296		744.5	320.5	4387.77	3567.28	0.8135	21.1351	0.045	1061	518	2952.5	2345.01	0.7965	14.1537	0.055	270.5	374	3888.94	3197.74	0.8235	18.7762	0.01	1476.5	1361	3757.88	3273.74	0.8715	18.3691	0	1232.5	1014.5	3796.16	3027.35	0.8045	18.212
			4485.45	3900.75	0.869	21.9186	0.13	1261	791.5	3387.22	2710.94	0.7975	16.2631		319	80.5	3640.12	2890.21	0.789	17.4455	0	662.5	273	2634.9	2037.48	0.779	12.5613	0.03	153	138.5	3830.85	3137.67	0.8195	18.4804	0.025	1301.5	1299.5	3418.32	2879.43	0.848	16.5888	0	940	936.5	4087.03	3242.05	0.795	19.5847
			4429.36	3806.16	0.8595	21.5865	0.045	1138.5	715.5	3168.22	2470.6	0.779	15.1301		1	0	3531.05	2754.72	0.7795	16.8649	0	237	92.5	2623.57	2004.43	0.766	12.478	0.04	55.5	59	3636.88	2990.31	0.8215	17.5576	0.01	998	2284	3385.6	2796.29	0.8295	16.3614	0.015	613	553.5	4167.39	3436.5	0.823	20.133
			4364.91	3950.56	0.9055	21.5183	0.285	473	779.5	3941.59	3143.43	0.799	18.9115		109	182	3313.66	2588.66	0.781	15.8296	0	73.5	8.5	2794.18	2118.69	0.76	13.2708	0.005	141	343	3599.46	2928.6	0.813	17.3388	0.015	936	936	3854.37	3232.34	0.836	18.6867	0.015	1443.5	1246	3744.73	3041.49	0.8065	18.0335
			4351.52	3882.76	0.8935	21.3836	0.175	549.5	687	4047.65	3307.68	0.8195	19.5177		779.5	665	3602.01	2818.5	0.78	17.2155	0.06	83.5	89	3159.3	2456.43	0.7745	15.0787	0	608	435.5	3289.31	2643.72	0.806	15.8058	0.01	581.5	731	3606.96	2917.82	0.808	17.3539	0	1203.5	742.5	3208.62	2524.67	0.787	15.3505
Lean Mass	Fast	ZT12	VO2	VCO2	RER	Heat	Food Intake	Beam Breaks	Rearings	VO2	VCO2	RER	Heat	Food Intake	Beam Breaks	Rearings	VO2	VCO2	RER	Heat	Food Intake	Beam Breaks	Rearings	VO2	VCO2	RER	Heat	Food Intake	Beam Breaks	Rearings	VO2	VCO2	RER	Heat	Food Intake	Beam Breaks	Rearings	VO2	VCO2	RER	Heat	Food Intake	Beam Breaks	Rearings	VO2	VCO2	RER	Heat	Food Intake
			5069	4623	0.912	25	0.17	478.5	652	5163	4190.5	0.813	24.85		588	311	4240	3446.5	0.813	20.4	0.025	65.5	36	4275.5	3372.5	0.7835	20.45	0.015	76.5	58.5	4956	3931	0.7945	23.75	0	620.5	576.5	5649	4533	0.8015	27.1	0	1322	973	5632.5	4439	0.7905	26.95
			4900.5	4391	0.8965	24.1	0.175	467	555	5306.5	4290.5	0.807	25.5		575.5	397.5	5244.5	4247	0.8095	25.25	0	239	269	4450	3485	0.7855	21.25	0.02	55.5	110	5796	4560.5	0.7865	27.7	0.01	834	790.5	4889	3825.5	0.7785	23.35	0	1173	705	6393.5	4984.5	0.7805	30.55
			4890.5	4304.5	0.88	23.95	0.14	13.5	409	5456.5	4505.5	0.825	26.35		482.5	506.5	5383	4328	0.805	25.9	0	235	383	5474.5	4262	0.779	26.1	0	823	727.5	5869.5	4599.5	0.784	28.05	0.005	940	1668.5	4967.5	3740	0.7525	23.55	0	565.5	308.5	6235.5	4843	0.778	29.8
			4825.5	4436.5	0.921	23.9	0.19	368	555.5	6021.5	4974.5	0.8275	29.1		1718.5	1088	5520	4572	0.828	26.7	0.01	769	480	5611	4294.5	0.765	26.7	0.035	1193	857.5	5200	4055.5	0.7805	24.85	0.01	1109	1037.5	5756.5	4495	0.7805	27.5	0.02	1617.5	898.5	6750.5	5160	0.764	32.1
			5019	4739.5	0.945	25	0.26	553	694.5	6149.5	5051	0.8215	29.65		2152.5	1241	5796	4625.5	0.798	27.8	0	1052.5	499	5493	4184	0.7605	26.1	0.005	1038	743	6229	4732.5	0.7595	29.6	0.005	1930.5	1732.5	6104	4697	0.769	29.1	0	2926.5	1502	6317.5	4826.5	0.764	30
			4972.5	4736	0.953	24.8	0.15	703.5	690	6102.5	4900	0.803	29.3		2778	1473.5	5299.5	4173	0.7875	25.35	0.03	698.5	399.5	5416	4149.5	0.7665	25.75	0.015	784.5	664	6093.5	4601	0.755	28.95	0.01	1632.5	1247.5	5932	4516	0.761	28.2	0.025	2423.5	1195.5	6396	5010.5	0.7835	30.6
			4970	4682.5	0.9425	24.75	0.235	503	576	6068	4766.5	0.7855	29		1838	1472.5	5651.5	4521.5	0.8	27.1	0.05	898	662	5223.5	3892.5	0.745	24.7	0.005	812.5	806	5758	4347	0.755	27.35	0.005	879	1660	6088	4760	0.7835	29.1	0	2595	1209.5	6351	4905.5	0.772	30.25
			4852	4608.5	0.9505	24.2	0.195	490	559.5	5868.5	4653	0.7935	28.15		1631	1184	4871	3806.5	0.7765	23.3	0.07	504	203	4911.5	3668	0.7475	23.25	0.015	559.5	519.5	5554.5	4168	0.7505	26.3	0.005	1355	892	6074	4733	0.781	29	0.025	2533	1281.5	6282	4891	0.7785	30
			4886.5	4680	0.9585	24.45	0.12	543.5	678	5833	4637.5	0.7955	27.95		1836.5	1048	5598.5	4510.5	0.806	26.9	0.07	772.5	396	4279.5	3137.5	0.733	20.2	0.005	462	550	5936.5	4436.5	0.747	28.1	0	1667.5	1514.5	6059.5	4576	0.7555	28.75	0	2307.5	1236	6302	4789	0.7595	29.95
			4985.5	4749.5	0.953	24.85	0.38	455	454.5	5214.5	4060	0.7785	24.9		711	518	5627.5	4521.5	0.803	27	0.03	1044	472.5	4425	3318.5	0.752	21	0.025	219	273	5472.5	4059	0.742	25.85	0	905.5	2247	5983.5	4530	0.757	28.4	0.02	2361.5	1374.5	6556	4931.5	0.752	31.05
			4682.5	4415	0.9455	23.3	0.205	251.5	450.5	5047	3998	0.7915	24.2		432.5	288	5422.5	4356	0.8035	26.05	0.095	827	439	4365	3308	0.7615	20.75	0	296	329.5	4880.5	3602	0.737	23.05	0	1424	10666.5	6178.5	4670.5	0.756	29.35	0.055	2261.5	1337	6142.5	4598.5	0.7485	29.1
			4526.5	4309	0.9525	22.6	0	202	323	4951.5	4071	0.822	23.9		665.5	506.5	5079.5	4080.5	0.804	24.4	0	572.5	391.5	4309	3196.5	0.741	20.35	0	244	268.5	4598	3386.5	0.734	21.7	0.01	837.5	13738	5895	4367.5	0.741	27.9	0.015	2507.5	1125	6783.5	5060	0.7465	32.1
			4910.5	4806	0.9785	24.65	0.475	289	627	4745	3916.5	0.825	22.9		528.5	421	5141	4032.5	0.7855	24.6	0.045	716.5	351.5	3958	2875	0.7265	18.65	0	335.5	253.5	4573.5	3398	0.7435	21.6	0	1178.5	16037.5	5656	4245.5	0.751	26.8	0	1979.5	983.5	5535.5	4092	0.7375	26.15
			4556	4382	0.962	22.8	0.22	345	489	4718.5	3849	0.814	22.75		284.5	344	4646	3630.5	0.7815	22.2	0	479.5	281.5	4376	3279	0.75	20.75	0.01	271.5	244	4666.5	3408	0.7285	22	0	1320.5	14999.5	5604	4117.5	0.735	26.45	0.01	1327.5	759.5	5244	3833.5	0.73	24.75
			4965.5	4821.5	0.97	24.9	0.345	230	656.5	5208	4364	0.8375	25.25		357.5	378.5	5258.5	4176.5	0.794	25.2	0.09	636.5	222.5	4704	3484	0.738	22.25	0	558	362	4701	3477	0.74	22.25	0	993	15115	5436.5	4017.5	0.7395	25.7	0	1080	1105	4642	3383	0.7285	21.9
			4353	4144	0.9515	21.7	0.27	169.5	205.5	4931.5	4255.5	0.86	24.05		472.5	422	5678.5	4479.5	0.7885	27.15	0.015	1364.5	534	4294.5	3175.5	0.734	20.3	0	678.5	396	5567	4133.5	0.7425	26.35	0.005	1255.5	10628	5581	4108.5	0.736	26.35	0.035	1830.5	1018	4451.5	3233	0.726	20.95
			4562	4331.5	0.9455	22.75	0.26	28.5	136	4938	4167.5	0.844	23.95		459	297.5	5493.5	4426	0.806	26.4	0.025	1408.5	390	4177	3087	0.7355	19.7	0.01	554.5	381.5	5775	4297	0.7445	27.35	0	1249	843	5145	3775	0.7335	24.3	0	1226.5	892	5908.5	4414	0.747	27.95
			4551.5	4269.5	0.9395	22.65	0.05	241.5	224	4392.5	3606.5	0.8185	21.2		21	2.5	5329	4288	0.805	25.65	0.055	1124.5	452	3994.5	2975.5	0.745	18.9	0.01	511.5	307.5	5533	4135.5	0.7475	26.2	0.01	1472.5	2446.5	4232	3051.5	0.719	19.9	0	569.5	653.5	6646	4957	0.746	31.45
			4552.5	4370.5	0.9605	22.75	0.175	116.5	737.5	5296.5	4434	0.8375	25.65		214	427.5	4937	4001	0.8105	23.8	0.09	618.5	305	4970.5	3750.5	0.7545	23.6	0	528.5	315	5837.5	4338	0.743	27.6	0.015	1852	1089	3801.5	2759.5	0.726	17.9	0.015	30.5	12	6913.5	5079	0.7355	32.6
			4479.5	4283.5	0.9555	22.35	0.015	241	184	5253.5	4469.5	0.851	25.55		866.5	639	4386.5	3580.5	0.815	21.15	0.02	304	81	5047.5	3803	0.7535	23.95	0	554	526	5463	4054	0.7425	25.8	0.015	1498	942.5	3587	2654	0.74	16.95	0	3	2.5	6406	4706	0.7345	30.25
			5047.5	4866.5	0.964	25.3	0.16	598	822.5	5038	4238	0.84	24.45		928.5	616.5	3567	2789	0.7825	17.05	0.01	14	1.5	5032.5	3849.5	0.7645	23.95	0.02	824	616.5	4796	3495	0.7285	22.6	0	1102	828.5	3697.5	2701	0.7305	17.4	0.01	11.5	0	6023.5	4416.5	0.7325	28.4
			5047.5	4929.5	0.977	25.3	0.4	249	952.5	5235.5	4467	0.8495	25.45		328.5	727.5	4818	3876.5	0.8045	23.15	0.09	129	138	5043.5	3725.5	0.739	23.85	0	749.5	636	4308	3098	0.7195	20.25	0	315.5	252.5	5499	4129.5	0.7515	26.1	0.015	990.5	585.5	5278	3832.5	0.7235	24.85
			4929	4710.5	0.956	24.6	0.035	572	325.5	5126.5	4391.5	0.849	24.95		616.5	572.5	5350.5	4532.5	0.848	26	0.19	480	364	4897	3670	0.75	23.2	0.045	726.5	577.5	3790.5	2736	0.721	17.85	0.01	49	55.5	6018	4445.5	0.739	28.4	0	2602	1266.5	5294	3882	0.7295	24.95
			4453.5	4159	0.9335	22.1	0.145	192	420.5	5791.5	4971.5	0.858	28.2		993.5	966	5312.5	4469	0.8415	25.8	0.005	1374	406.5	4721	3514	0.744	22.3	0	791.5	528	4629.5	3400.5	0.735	21.85	0	607.5	425.5	5614.5	4126	0.7345	26.5	0.055	2229	1332.5	5166.5	3795.5	0.7325	24.4
			4589.5	4241	0.921	22.7	0.155	115.5	419	5975.5	5204	0.871	29.2		1567	1046.5	5097.5	4277	0.8395	24.7	0.395	561.5	210	3880	2849	0.733	18.35	0.005	335.5	332	4510.5	3329	0.7395	21.3	0	658	392	4857.5	3577.5	0.737	22.95	0.005	1135.5	778	5081.5	3815.5	0.7495	24.1
			4201	3790	0.9025	20.7	0.025	94.5	180	5735	4904.5	0.857	27.95		1673	814	4719.5	3893	0.829	22.8	0.025	595.5	224	4116	3089	0.7505	19.5	0.005	289	263	4664.5	3400	0.73	22	0	909	513.5	4587.5	3335.5	0.7265	21.6	0.015	1187	628	5235	3887.5	0.7425	24.75
		ZT24	4208.5	3765.5	0.895	20.7	0.245	135	435	5631	4927.5	0.8755	27.55		1449.5	605	4209	3486.5	0.8305	20.35	0.08	81	106.5	3553	2563.5	0.722	16.7	0	116	269.5	5403.5	3994.5	0.739	25.55	0	1125.5	496.5	3547	2542	0.716	16.65	0	158	216.5	5172.5	3749	0.723	24.35
		ZT0	3994.5	3646	0.913	19.75	0	10.5	6	5226.5	4489	0.859	25.45		625	219.5	4387	3731.5	0.852	21.35	0.035	196.5	109	3403	2510.5	0.7375	16.05	0	0	0	4874.5	3555	0.729	23	0.005	781.5	755.5	3199.5	2267	0.7115	15	0	5.5	0	4771.5	3449	0.724	22.45
			4373	3987	0.9095	21.6	0.125	78.5	312	4923	4216	0.8555	23.95		463.5	86	4726.5	4236.5	0.8975	23.25	0.075	172	192.5	3172	2306	0.7275	14.95	0	2	0	4747.5	3403.5	0.7175	22.3	0.04	569	574.5	4745.5	3572	0.753	22.5	0.03	396	263	4181	2966.5	0.712	19.6
			4047	3530.5	0.8715	19.8	0	12	0	4397.5	3604	0.8195	21.2		215	23.5	4842	4253.5	0.8795	23.7	0.06	574.5	171	4073	2991.5	0.731	19.2	0	86.5	127.5	5018	3626	0.7225	23.65	0	703.5	696.5	4622.5	3306.5	0.7135	21.7	0.02	1392	682	4854.5	3635	0.7455	23
			4359	3789	0.8695	21.3	0.075	93	258	4543	3794	0.835	22		204.5	79	3878.5	3247.5	0.8385	18.8	0.03	29.5	1	4295	3161	0.736	20.3	0	274	237	4361	3183	0.7285	20.55	0.005	411.5	195.5	3338.5	2352	0.7055	15.65	0.01	28.5	13	5317.5	3929	0.739	25.1
			5037	4464	0.886	24.7	0.19	269.5	750	5135	4438	0.8615	25.05		357.5	329.5	4893	4225	0.863	23.9	0.14	157.5	204.5	3166	2320	0.733	14.95	0	1	0	3867	2821.5	0.729	18.2	0	45	3	3461	2477.5	0.718	16.25	0	4.5	0	4966	3701	0.743	23.5
			4435	3945	0.8895	21.75	0.08	400.5	276.5	4579	3927.5	0.8575	22.3		182.5	151	4170	3640.5	0.874	20.4	0.09	80	112.5	3504	2668.5	0.7615	16.65	0	2	0	3681	2649	0.7195	17.3	0	8.5	0	3735	2784	0.746	17.65	0.005	4.5	0	4346	3187.5	0.734	20.5
			4015	3403	0.849	19.5	0	23.5	0	4520.5	3802	0.842	21.9		53	1.5	4162.5	3527	0.8475	20.25	0.03	7.5	0	3465	2537.5	0.732	16.35	0	15.5	3	4337	3266.5	0.7545	20.55	0	305.5	293.5	4114.5	3063	0.744	19.45	0.005	17.5	1	5046.5	3718	0.735	23.8
			4153.5	3446.5	0.83	20.1	0	90.5	1.5	4457.5	3707	0.832	21.6		5.5	0	4632	3940	0.845	22.5	0.035	93.5	88.5	3433.5	2659.5	0.7755	16.35	0	4.5	0	4853	3582.5	0.739	22.95	0	692.5	702.5	4283.5	3147	0.7335	20.2	0.005	429.5	155	4378	3177.5	0.726	20.65
			4085.5	3453	0.8455	19.85	0.13	51.5	224.5	5371.5	4622.5	0.861	26.2		115.5	168.5	5461	4626	0.8475	26.55	0	515	302	4213.5	3221	0.7625	20.05	0	39.5	93.5	3945	2930.5	0.745	18.65	0	232.5	100	4370	3222.5	0.737	20.65	0.005	624	299	4416.5	3250	0.736	20.85
			3934.5	3307	0.839	19.05	0	24.5	42	5594.5	4950	0.8845	27.4		774.5	389.5	4700.5	3934.5	0.836	22.8	0.21	369	233.5	3855	2900	0.7495	18.3	0.015	194.5	288	5502	4104	0.7455	26.05	0	471.5	474.5	4510.5	3331	0.7345	21.3	0.01	326	218.5	4941.5	3797	0.766	23.55
			4701	4111.5	0.8725	23	0.19	152.5	233	4718.5	3920	0.831	22.85		309	38.5	4250.5	3434.5	0.8075	20.45	0.03	40	35.5	3552	2649.5	0.7465	16.8	0	29.5	99	5105.5	3712.5	0.725	24.05	0	411.5	643.5	3563	2609.5	0.733	16.8	0	15.5	5.5	5421	4020	0.741	25.6
			4532.5	4002.5	0.8845	22.25	0.15	286	414.5	4375.5	3623.5	0.828	21.15		2	0	4292.5	3593.5	0.8375	20.8	0.09	102.5	184	3308	2494	0.7545	15.7	0	1.5	0	4439	3258.5	0.735	20.95	0	293.5	500	3536.5	2657	0.7515	16.75	0.015	0.5	0	4547.5	3348	0.736	21.45
			4073.5	3534.5	0.8675	19.9	0	191.5	18.5	4682.5	3944	0.841	22.75		24.5	4	3792	3130.5	0.8265	18.35	0.03	1.5	0	3666	2834	0.774	17.45	0	16	7	3897.5	2827	0.726	18.35	0	200.5	195.5	3627	2664.5	0.735	17.15	0	1	0	4484.5	3347.5	0.7465	21.25
			3862.5	3204	0.8295	18.65	0	49	2	4469	3746	0.8385	21.65		81.5	66.5	4602	3808	0.823	22.25	0.01	90.5	48.5	4192	3155	0.753	19.9	0	251	135	4178	3127.5	0.7445	19.8	0	21	0.5	4258	3217.5	0.7565	20.2	0.015	23.5	2.5	5151	3851.5	0.7475	24.4
			4369	3640.5	0.8305	21.15	0	148.5	147.5	4182.5	3469.5	0.829	20.25		0.5	0	5223	4359	0.8345	25.3	0.195	194.5	169.5	3484	2596	0.7445	16.5	0	5.5	0	3931	2939	0.748	18.6	0	11.5	1.5	3832.5	2897	0.755	18.2	0.01	16	1.5	4619.5	3400	0.7365	21.85
			4165	3424.5	0.8205	20.1	0.03	106	281.5	4741.5	3919	0.8285	22.9		12	91	3843	3290.5	0.8565	18.7	0	100	21	3561	2765.5	0.7765	17	0	1.5	0.5	3757	2789.5	0.7425	17.75	0	11	0	3712.5	2735.5	0.7375	17.5	0.005	204	55	5021	3819.5	0.758	23.85
			4883.5	4014.5	0.822	23.6	0.15	107.5	320	4625.5	3913	0.8455	22.45		132	79	3767.5	3131.5	0.8315	18.2	0.025	2	0	3137.5	2290	0.7295	14.8	0	1.5	2	3876	2865.5	0.7385	18.3	0	7.5	0	4330	3224	0.742	20.5	0.01	338	149.5	4388.5	3247.5	0.74	20.75
			3923	3365.5	0.859	19.1	0.05	125.5	222.5	4484.5	3757	0.838	21.75		7.5	0.5	3882	3189	0.8225	18.75	0.02	6.5	3	3398	2619	0.77	16.2	0	10	0.5	4725.5	3535.5	0.7455	22.35	0	215.5	196	4705.5	3594.5	0.764	22.35	0.015	530	196.5	4549	3396	0.746	21.5
			3905.5	3301	0.846	18.95	0	15.5	0	5040.5	4293.5	0.8515	24.5		218.5	171	4788	4091	0.8495	23.35	0.08	182	143	3617	2721	0.751	17.15	0	2	12.5	5592	4220	0.7535	26.55	0	494.5	520	4455	3290	0.7355	21.05	0.005	514.5	245	4671.5	3575	0.765	22.25
			4136	3546	0.8535	20.15	0.085	59.5	407.5	5126.5	4493.5	0.876	25.1		511.5	223.5	5233.5	4471.5	0.854	25.45	0.04	615.5	225	4270.5	3228	0.7535	20.25	0	144.5	154.5	4896	3568.5	0.725	23.05	0	662.5	501	4271	3227.5	0.757	20.25	0.02	673	514	6170	4629	0.75	29.25
			4171.5	3533.5	0.845	20.25	0.33	139	181	5289	4526	0.8555	25.75		501.5	261.5	1821	1520.5	0.914	8.8	0.025	260	105.5	3832	2865.5	0.747	18.15	0.01	144	208	5023.5	3755	0.746	23.8	0	858.5	578.5	3542.5	2594.5	0.732	16.7	0	43.5	154	5864.5	4390.5	0.7485	27.8
			4429	4016.5	0.9075	21.8	0.215	110	372.5	4624.5	3880	0.839	22.4		97	54	4556	3723.5	0.815	22	0	674	206	4082.5	3226	0.785	19.55	0.16	408.5	459.5	4918	3889	0.7815	23.55	0.07	976.5	581	4926	3822.5	0.77	23.5	0.09	688	389.5	5820.5	4473.5	0.7615	27.7
			4161.5	3801	0.9125	20.6	1.96	364	280	5132.5	4237.5	0.8225	24.8		323	128.5	5239	4367	0.834	25.35	0.06	664.5	419	4833	3955.5	0.8195	23.3	0.105	471.5	602.5	6022.5	4769	0.7915	28.85	0.07	1360	1056.5	4604.5	3758	0.8025	22.2	0.155	613.5	549	5725.5	4491.5	0.773	27.4
			4247.5	3739.5	0.885	20.8	0.055	27	150	5231	4473	0.852	25.45		614.5	470.5	5375.5	4491	0.8355	26.05	0.24	576.5	202.5	4373.5	3697	0.845	21.25	0.305	541.5	653.5	5976	4962	0.831	28.9	0.18	1307.5	1247	5656.5	4804.5	0.851	27.5	0.3	981.5	926.5	5989	4808.5	0.8035	28.75
			3894	3435	0.882	19.1	0.06	27	193.5	5593	4907.5	0.879	27.4		661.5	583.5	4460	3776.5	0.8455	21.65	0.07	258.5	101	4242.5	3669.5	0.8575	20.7	0.19	498.5	482	6019.5	5089.5	0.845	29.25	0.12	1089	1255.5	4752	4169	0.8745	23.25	0.255	577	570	6388.5	5266.5	0.8205	30.9
			4687.5	4171.5	0.89	23.05	0.185	9	328.5	4404	3716.5	0.845	21.4		21.5	24	3948	3334	0.845	19.2	0.03	1.5	0	4480.5	3929	0.872	21.95	0.11	292.5	547	5803.5	5070.5	0.874	28.4	0.225	922.5	1252	5181	4681	0.903	25.5	0.165	958	688	6283	5348.5	0.851	30.55
			4056.5	3759.5	0.9275	20.1	0.09	210.5	276.5	4519.5	3759.5	0.832	21.9		9	0	4481.5	3865.5	0.8625	21.9	0.125	58	164	4662	4184	0.8995	22.95	0.14	216.5	585.5	5105	4393	0.856	24.9	0.135	343	651	4939	4557	0.922	24.5	0.375	443.5	719.5	6070	5203.5	0.858	29.55
		ZT12	5050.5	4705	0.9315	25.05	0.295	17.5	440.5	5508	4902	0.8905	27.05		371.5	717	4586.5	4058	0.8835	22.5	0.12	103.5	174.5	3850.5	3399.5	0.883	18.85	0.125	84.5	174	4892	4194.5	0.8515	23.85	0.125	209.5	431	5023.5	4740.5	0.943	25	0.17	1008	796	6197	5309	0.8565	30.2
	Fed		4748	4626.5	0.974	23.8	0.435	116.5	387.5	4666	4080	0.8745	22.85		178.5	205	4728.5	4263.5	0.903	23.3	0.025	288	172	4627.5	4112.5	0.8865	22.75	0.125	55	328.5	4951	4261	0.8605	24.1	0.28	217	426.5	4204.5	3843.5	0.9145	20.8	0.01	109.5	602.5	6143.5	5418.5	0.8805	30.15
			4215	4039	0.959	21.05	0	101.5	11.5	5127.5	4585.5	0.8925	25.25		175	342.5	5256.5	4590.5	0.8735	25.7	0.11	423.5	260.5	4993.5	4593	0.92	24.75	0.19	403.5	407	4900	4354.5	0.886	24.1	0.02	567	730.5	4963.5	4675.5	0.942	24.7	0.54	452.5	731.5	6185	5429.5	0.878	30.3
			4606	4399.5	0.9555	23	0.09	41	259	4852.5	4341	0.8945	23.85		251.5	376.5	4614.5	3906	0.848	22.45	0.025	143	95.5	4677	4292.5	0.9165	23.1	0.185	305.5	359.5	4961	4467.5	0.899	24.45	0	462	600.5	4998	4789.5	0.9575	24.95	0.13	377	355	5987.5	5307.5	0.886	29.4
			5092.5	4986.5	0.979	25.55	0.24	231.5	622.5	5634.5	5159	0.917	27.85		422	657	5227.5	4592	0.8805	25.6	0.135	301.5	281	5180.5	4775	0.9215	25.65	0.175	1078.5	689	5530	4992	0.9035	27.25	0.09	809	745	5433.5	5244.5	0.9655	27.2	0.035	1384	647	5929.5	5311	0.898	29.15
			4835.5	4663	0.9655	24.2	0.05	175.5	554	5964	5467.5	0.9165	29.5		2061.5	1151.5	5815.5	5248	0.903	28.65	0.025	1041	529	4954	4582	0.9245	24.55	0.265	734	508	5832	5269.5	0.904	28.75	0.215	1354	1144.5	5669.5	5282	0.932	28.15	0.07	1769.5	1314	5733.5	5218	0.909	28.3
			5146	5132.5	0.992	25.95	0.33	409	854.5	5685	5177	0.9115	28.1		1484	1188	5476.5	4849	0.8885	26.85	0.015	1860.5	594	4724	4375.5	0.9255	23.45	0.135	1041.5	604	5805	5175.5	0.892	28.5	0.07	1302	1195	5584	5321.5	0.953	27.85	0.125	1757.5	1137	5854.5	5317	0.9075	28.9
			5039.5	5009.5	0.992	25.4	0.255	323.5	635.5	5500.5	4989.5	0.9075	27.1		956	535	5567.5	4686	0.843	27	0.005	1827.5	528	4634.5	4291	0.926	22.95	0.275	582.5	356.5	4909	4346	0.886	24.1	0.01	664	459.5	5637.5	5361	0.9515	28.1	0.23	1841.5	1245	5075	4530.5	0.893	24.95
			4721.5	4643.5	0.984	23.7	0.265	262.5	548	5476.5	4828	0.884	26.8		878	561.5	5375.5	4545.5	0.85	26.15	0.13	975	452.5	4616	4289.5	0.929	22.9	0.245	873.5	521.5	5474.5	4881.5	0.8925	26.9	0.19	797	817.5	5575	5215	0.936	27.7	0.15	1515.5	1076.5	5816	5321	0.9145	28.75
			5017	5012.5	0.994	25.3	0.295	69	619	5409.5	4744	0.88	26.5		1177.5	636	5241.5	4321	0.8325	25.35	0.05	643.5	332.5	4217.5	3925.5	0.931	20.9	0	468.5	290	5594	5070.5	0.9065	27.6	0.39	1037	943.5	5355	5036	0.9405	26.6	0.285	930.5	829.5	5667.5	5048.5	0.891	27.85
			4719	4637	0.982	23.7	0.03	756	401	5246.5	4560	0.871	25.6		932	418	4900	4093.5	0.845	23.75	0.03	557.5	209	3897	3504	0.8995	19.2	0.03	88	91.5	5510	4885.5	0.8865	27.05	0	785.5	692.5	5028	4755	0.9455	25.05	0.125	726.5	494.5	5629	5030	0.8935	27.7
			5052.5	4969	0.9795	25.4	0.255	276	546.5	5196.5	4376.5	0.845	25.25		424	321	4924	4123	0.8485	23.85	0.13	544	346	4173.5	3726.5	0.894	20.5	0.075	40	71	4164.5	3504.5	0.8405	20.2	0	22	1.5	5120	4870	0.952	25.5	0.185	1131.5	779.5	5737.5	5195.5	0.907	28.3
			4948.5	4874	0.985	24.9	0.53	210.5	549	4984	4111.5	0.826	24.05		332.5	260	4629.5	3842	0.839	22.4	0.065	277.5	75.5	3764.5	3288	0.8735	18.45	0.015	14.5	28.5	5262.5	4570.5	0.869	25.7	0.125	445	475.5	5210	4734	0.909	25.75	0	789	520.5	5755.5	5113	0.889	28.25
			4769	4613.5	0.967	23.9	0.165	83	74	5142	4333	0.8395	24.95		489	199.5	5253.5	4477	0.8535	25.55	0.135	864	395	4450	3968	0.8905	21.9	0.085	61.5	208.5	5530.5	4930	0.892	27.15	0	956.5	598.5	5104	4703.5	0.9215	25.3	0.165	326.5	469	5094	4382	0.86	24.8
			4653.5	4514.5	0.9705	23.3	0.165	58	157	5112.5	4277.5	0.8295	24.8		554	291	4838.5	4114	0.854	23.55	0.11	598.5	191	4891	4426.5	0.9045	24.1	0.3	530	477.5	5152.5	4359.5	0.846	25.05	0	791.5	578.5	5042	4716.5	0.9345	25.05	0.14	1014	612.5	6032.5	5308	0.878	29.6
			4546	4402.5	0.968	22.75	0.125	73.5	161.5	5164	4288	0.8305	24.95		228.5	245	4577	3802.5	0.834	22.15	0.05	102	85.5	4490.5	4064	0.903	22.15	0.085	397	2021	4989.5	4138	0.833	24.15	0	566	545.5	4738	4317	0.9055	23.4	0.145	1061	487.5	6484	5814.5	0.8975	31.9
			4531	4433	0.974	22.75	0.275	153.5	329	5242.5	4395.5	0.8415	25.45		928.5	407.5	4669.5	4078.5	0.8695	22.85	0.295	260.5	124	3974	3509.5	0.883	19.45	0.015	34.5	44	5045.5	4295	0.854	24.55	0.075	331	526	4850.5	4474	0.923	24	0.195	323.5	259	5672	4967	0.8755	27.75
			4899	4752	0.972	24.55	0	31	381	5174.5	4211.5	0.819	24.9		966	717	4518.5	3952	0.868	22.1	0.01	560	168	4568	4054	0.8875	22.45	0	174.5	258.5	5611.5	4878	0.872	27.45	0.115	725.5	643.5	4771.5	4536	0.95	23.8	0.16	298	229	5653	5002	0.8815	27.7
			4933	4791.5	0.9705	24.7	0.67	246	589	5491	4578.5	0.835	26.55		749	598.5	4793.5	4090	0.856	23.3	0.06	311	142	4636	4188.5	0.904	22.85	0.205	619.5	561.5	5731.5	4919.5	0.86	27.95	0.09	1044.5	840	5358.5	5090	0.9495	26.7	0.38	576.5	606	6149	5489.5	0.893	30.2
			4641	4493.5	0.964	23.2	0	233	50	5664	4892	0.8625	27.6		1423	660	4771	4001.5	0.8455	23.15	0.025	474.5	311.5	4563	4085.5	0.896	22.45	0.045	576.5	499.5	5372	4537	0.846	26.1	0.085	711.5	735	5153	4917.5	0.954	25.75	0.035	1191.5	808.5	5083	4489.5	0.8835	24.9
			4523	4169.5	0.9195	22.4	0	93.5	33.5	5143	4285	0.8295	24.9		482.5	268	4760.5	3954.5	0.837	23.05	0.095	394	251	4971.5	4469	0.899	24.45	0.26	317	717	5017	4265.5	0.85	24.4	0.02	584	308.5	4898.5	4565	0.93	24.35	0.135	617	598	5535.5	4875.5	0.8805	27.15
			4860	4464	0.92	24.05	0.11	97	325	4735.5	3953	0.828	22.95		211.5	101	4671	3968.5	0.8545	22.75	0.175	364	196.5	4684.5	4260	0.908	23.1	0.15	859.5	698.5	4053.5	3364	0.8295	19.6	0	10	0	4907	4594	0.9375	24.4	0.13	408.5	483	6097.5	5515	0.9045	30.05
			4083	3691	0.904	20.1	0.015	13.5	0	5178	4377	0.8455	25.15		307.5	313	4538	3993.5	0.883	22.25	0.07	138	107	5092.5	4636.5	0.9105	25.1	0.095	620.5	604.5	4230	3555.5	0.8385	20.5	0.01	44.5	6	5351.5	5081	0.949	26.7	0.365	1077	772.5	5472	4852	0.8825	26.85
			4636.5	4252.5	0.917	22.9	0.075	36.5	292.5	5465.5	4634	0.8475	26.55		1076.5	498	4005.5	3526	0.8775	19.65	0.17	48.5	92	4970	4605.5	0.9265	24.65	0.29	734	783	4601	3973.5	0.8525	22.45	0.245	318.5	216.5	5079	4801.5	0.945	25.3	0.01	805	493.5	5515.5	4799.5	0.8695	26.95
			4521	4217	0.932	22.45	0.03	262.5	264.5	5686	4947.5	0.8715	27.75		1610	986.5	3956	3445.5	0.8695	19.35	0.07	19.5	43.5	4957	4661	0.9405	24.65	0.325	1131.5	731	4833	4236	0.8625	23.7	0.005	634	489	4343.5	3982	0.9095	21.5	0.025	714	341	5101	4361	0.8535	24.85
			5032.5	4735.5	0.9415	25	0.295	141.5	547	5452.5	4744.5	0.871	26.65		1561	1000.5	4496	3983	0.8945	22.05	0.05	145	88	4662	4333.5	0.929	23.1	0.08	956.5	509.5	5374.5	4698.5	0.869	26.3	0	544	716	4595	4254.5	0.9175	22.8	0	461.5	219	5345	4729.5	0.878	26.2
			4207.5	3944.5	0.937	20.9	0.02	186	145	5737	4973.5	0.867	28		1703	744.5	5335.5	4793	0.898	26.25	0.11	974.5	434	4710.5	4353.5	0.9245	23.3	0.09	724	452.5	5858.5	5079.5	0.867	28.65	0.115	1170	1323.5	4947	4469.5	0.897	24.35	0.01	913	377.5	5303	4633	0.874	25.95
		ZT24	4200.5	3807.5	0.9065	20.7	0.1	75	310.5	5465	4687	0.8575	26.65		1341	605.5	4809	4268.5	0.884	23.6	0.065	751.5	301.5	4353.5	4007.5	0.9185	21.55	0.335	672	309	5539	4761.5	0.8595	27	0.005	1322.5	1121	4603	4012	0.863	22.55	0	504.5	194.5	5552.5	4936	0.889	27.25
		ZT0	4262	3787.5	0.8925	20.95	0.075	51.5	217.5	5111.5	4388.5	0.855	24.9		856.5	414.5	4921	4334	0.88	24.1	0	927	274	4219.5	3810.5	0.9015	20.8	0.01	643	197.5	5298.5	4539.5	0.859	25.8	0.055	1163	801.5	4657	3995	0.8585	22.7	0	220.5	194	4974.5	4404.5	0.8855	24.4
			4502.5	4124.5	0.914	22.25	0.165	244.5	342.5	5116	4396	0.8595	24.95		834.5	460	4787.5	4107.5	0.8585	23.3	0.015	635.5	100	3603.5	3180	0.884	17.7	0	51	20	5137	4540.5	0.8835	25.2	0.115	953.5	518.5	4698	3999.5	0.8525	22.85	0.02	402.5	248.5	5006	4317	0.862	24.4
			4148	3684	0.883	20.35	0	247.5	88.5	5043	4405.5	0.874	24.7		782	243.5	4550.5	3860.5	0.848	22.1	0.04	345.5	60.5	4482.5	4123.5	0.92	22.15	0.06	245.5	319	4434	3699.5	0.8345	21.5	0.005	493	349.5	4495.5	3877	0.851	21.95	0.095	338	295	5659	5120.5	0.905	27.9
			3528	2983	0.8445	17.15	0	5.5	0	4588.5	3863	0.8415	22.25		105.5	61	3780.5	3092.5	0.818	18.25	0.055	12	0	3852.5	3520.5	0.9135	19.05	0.015	27.5	1.5	3953.5	3260.5	0.8245	19.1	0	15.5	0	3807.5	3187.5	0.834	18.45	0	63.5	144	5362.5	4824.5	0.8995	26.4
			4583.5	3779.5	0.824	22.15	0.055	43.5	181	5066.5	4358.5	0.8555	24.7		614	208	4938	4231	0.8575	24.05	0.215	86.5	173	3954	3555.5	0.9	19.5	0	37	5.5	4225	3522.5	0.8325	20.45	0.015	82.5	111	4095.5	3421.5	0.8345	19.85	0	4	0	5222.5	4642.5	0.8885	25.65
			4548.5	3970	0.874	22.2	0.085	266	423.5	4837	4159	0.8595	23.55		492.5	317	4680	3977	0.8505	22.75	0	440.5	202.5	3845	3446	0.896	18.9	0	24.5	7.5	5213	4501.5	0.862	25.45	0.095	393.5	416.5	3635.5	2923.5	0.8035	17.5	0	3	0	4730	4134.5	0.8745	23.15
			3995	3345	0.8375	19.4	0.015	112.5	23	4320.5	3517	0.814	20.8		146	34.5	4534.5	3822	0.837	22	0.135	37	156	4411.5	3974.5	0.9025	21.7	0.09	69	169.5	5626	4822.5	0.857	27.4	0.04	885	748	3696	3018.5	0.814	17.85	0	1	0	4729	4107	0.868	23.1
			3882	3173.5	0.8195	18.75	0	5	0	4973.5	4079.5	0.8185	24		8.5	29.5	4367	3695.5	0.8395	21.2	0.04	554.5	168	3867.5	3552.5	0.9155	19.1	0.255	207.5	134	5096.5	4271.5	0.837	24.7	0	887.5	577	4461.5	3762.5	0.836	21.65	0	10.5	61.5	5080.5	4487.5	0.8835	24.95
			4101.5	3240.5	0.791	19.65	0	20.5	17	4932.5	4119.5	0.8305	23.9		230.5	234.5	4414.5	3773	0.8515	21.5	0.05	10	42	3525.5	3171	0.899	17.35	0	5.5	2.5	4271.5	3498	0.819	20.6	0.025	34.5	25	5195.5	4413.5	0.849	25.3	0.015	468	174.5	5217	4594	0.88	25.6
			4139	3479.5	0.8405	20.05	0.155	111	334.5	5381.5	4483	0.833	26.05		413	125.5	4514.5	3818.5	0.8495	21.9	0.11	15.5	53.5	3669	3270.5	0.8915	18	0	3	1.5	3885	3141	0.808	18.7	0	3	0	4894	4137	0.853	23.75	0.005	553.5	229	4684.5	4049.5	0.865	22.85
			3701.5	3090.5	0.834	17.95	0	9	2.5	4609	3733	0.8095	22.2		346.5	217	4533.5	3949.5	0.873	22.15	0.03	285	234	3790.5	3371.5	0.889	18.65	0	1.5	0	4407	3616	0.819	21.25	0.09	38	190.5	3835	3306	0.8635	18.7	0	82	44	5167.5	4550.5	0.883	25.35
			3880	3141.5	0.81	18.65	0	10	11	4484	3660.5	0.8165	21.65		29	1	4620.5	4059.5	0.872	22.65	0.005	277	225	5174.5	4689.5	0.9065	25.5	0.205	502	516	5614.5	4768	0.8525	27.3	0	536	365	5859	4985	0.8505	28.45	0.065	666	716	7092.5	6281	0.8845	34.8
			3825.5	3073	0.8035	18.4	0	52.5	9	4609.5	3833	0.831	22.35		179.5	210	3992	3316	0.83	19.3	0.05	40.5	9	4402.5	4032.5	0.9155	21.75	0.06	410	392.5	6177	5132.5	0.8325	29.9	0	1576	1262.5	4985	4490	0.9	24.55	0.265	911	761	6583	5804	0.8805	32.25
			3833	3054	0.7965	18.4	0.005	12	0	4984.5	4243	0.8535	24.25		162.5	174	4375.5	3665.5	0.836	21.2	0.08	50	44	3685.5	3201	0.869	18	0.01	77.5	90	5433.5	4359	0.799	26.1	0.05	882	818	3932	3492.5	0.888	19.3	0	41.5	50	6286.5	5423	0.8625	30.65
			4621.5	3991	0.8635	22.55	0.21	124.5	483.5	4656	3948.5	0.848	22.65		131.5	18.5	4906	4250.5	0.867	23.95	0	170.5	48.5	3394	2898.5	0.856	16.5	0	11	1	4834	3972	0.8165	23.35	0.11	554	573.5	4318.5	3808	0.88	21.15	0.155	86.5	65.5	5750	4830	0.8395	27.85
			4003	3519	0.879	19.6	0.035	200	123.5	4943	4264.5	0.862	24.1		173	255.5	3767	3180	0.8445	18.3	0.07	35.5	29	3743	3178	0.8495	18.2	0.005	16.5	31	4193	3483.5	0.8305	20.3	0	24.5	2	4433.5	3972.5	0.8955	21.8	0.005	24	11.5	5193.5	4404	0.848	25.2
			4142.5	3594.5	0.8645	20.25	0.16	188.5	165	4513	3835.5	0.8495	21.95		151	48	3905	3245.5	0.8305	18.9	0	0.5	0	3696	3146.5	0.851	18	0.105	40.5	150	4542	3804	0.8375	22	0.06	38	169	4264	3798.5	0.89	20.95	0.01	32.5	6	5811.5	4976	0.8555	28.3
			3881.5	3288.5	0.8485	18.85	0	11	0	4572	3857	0.8435	22.2		5.5	0	4533.5	3931.5	0.8615	22.15	0.1	141	136	4102	3582.5	0.874	20.05	0	19.5	25.5	4463	3863	0.8655	21.8	0.02	185.5	156	4607.5	4196	0.9105	22.75	0.255	185	520	4467	3692	0.827	21.6
			5088	4305	0.846	24.7	0.27	74	526	5293	4559	0.861	25.8		144	358	5229	4521	0.864	25.5	0.17	522	347	3936	3381	0.859	19.2	0	22	22	3883	3169	0.816	18.7	0	83	81	4044	3638	0.9	19.9	0	7	0	4872	4071	0.836	23.6
			4085	3569	0.874	20	0.01	254	78	4808	4117	0.856	23.4		109	6	4033	3396	0.842	19.6	0	118	37	4791	4332	0.904	23.6	0.11	95	275	3979	3157	0.793	19.1	0	11	1	4445	4009	0.902	21.9	0.03	1	189	5095	4161	0.817	24.6
			5104	4279.5	0.8385	24.75	0.045	128.5	152	5400.5	4560	0.8455	26.25		211.5	116.5	5618	4682.5	0.835	27.2	0.15	245.5	143	5438.5	4521	0.837	26.3	0.115	671	571	5110.5	4007	0.788	24.45	0	273.5	144	5821.5	5106.5	0.881	28.5	0.145	1323.5	901	6391	5255.5	0.8245	30.85
			4608	3913.5	0.8545	22.4	0.145	566.5	366	5027.5	4171	0.831	24.35		466	272	5192	4395	0.858	25.2	0	710	337	4520.5	3599	0.805	21.7	0.08	272	492	5635.5	4612.5	0.8215	27.2	0.2	867	1135	5564	4839.5	0.874	27.2	0.165	767	886.5	6285.5	5069.5	0.811	30.2
			5051	4298	0.851	24.6	0.26	1155	372.5	5721	4705	0.823	27.6		346.5	192.5	5931.5	4869.5	0.824	28.65	0.02	1047	499	5115.5	4079	0.7985	24.55	0.06	537	697.5	5979	4930	0.8245	28.9	0.01	1500.5	1295	5871.5	5104.5	0.871	28.7	0.02	1413.5	922	6755	5415	0.8045	32.4
			5257	4432.5	0.8425	25.5	0.05	1435.5	694	5477.5	4524	0.824	26.45		744.5	320.5	5813	4726	0.8135	28	0.045	1061	518	4690	3725	0.7965	22.45	0.055	270.5	374	5924.5	4871.5	0.8235	28.6	0.01	1476.5	1361	5627.5	4902.5	0.8715	27.5	0	1232.5	1014.5	5905.5	4709.5	0.8045	28.3
			5358.5	4660	0.869	26.15	0.13	1261	791.5	4918.5	3936.5	0.7975	23.6		319	80.5	4822.5	3829	0.789	23.1	0	662.5	273	4185.5	3236.5	0.779	19.95	0.03	153	138.5	5836	4780	0.8195	28.15	0.025	1301.5	1299.5	5119	4312	0.848	24.85	0	940	936.5	6358	5043.5	0.795	30.5
			5291.5	4547	0.8595	25.8	0.045	1138.5	715.5	4600.5	3587.5	0.779	21.95		1	0	4678	3649.5	0.7795	22.35	0	237	92.5	4167.5	3184	0.766	19.8	0.04	55.5	59	5540.5	4555.5	0.8215	26.75	0.01	998	2284	5070	4187.5	0.8295	24.5	0.015	613	553.5	6483	5346	0.823	31.35
			5214.5	4719.5	0.9055	25.7	0.285	473	779.5	5723.5	4564.5	0.799	27.45		109	182	4390	3429.5	0.781	21	0	73.5	8.5	4438.5	3365.5	0.76	21.1	0.005	141	343	5483.5	4461.5	0.813	26.4	0.015	936	936	5772	4840.5	0.836	28	0.015	1443.5	1246	5825.5	4731.5	0.8065	28.05
			5198.5	4638.5	0.8935	25.55	0.175	549.5	687	5877.5	4803	0.8195	28.35		779.5	665	4772	3734	0.78	22.85	0.06	83.5	89	5018.5	3902	0.7745	23.95	0	608	435.5	5011	4027.5	0.806	24.05	0.01	581.5	731	5401.5	4369.5	0.808	26	0	1203.5	742.5	4991.5	3927.5	0.787	23.9
[truncated: 86 more columns]

## Sheet: Fig 2,3 Insets
Indirect Calorimetry AUC
INSETS
				Whole Body															Lean Tissue
					Fast		Fed			Fast		Fed			Fast		Fed			Fast		Fed			Fast		Fed			Fast		Fed			Fast		Fed			Fast		Fed			Fast		Fed
Sex	Cage ID	ID	Diet	vO2 Sum	vO2 Dark Phase	vO2 Light Phase	vO2 Dark Phase	vO2 Light Phase	vCO2 Sum	vCO2 Dark Phase	vCO2 Light Phase	vCO2 Dark Phase	vCO2 Light Phase	Heat Sum	Heat Dark Phase	Heat Light Phase	Heat Dark Phase	Heat Light Phase	vO2 Sum	vO2 Dark Phase	vO2 Light Phase	vO2 Dark Phase	vO2 Light Phase	vCO2 Sum	vCO2 Dark Phase	vCO2 Light Phase	vCO2 Dark Phase	vCO2 Light Phase	Heat Sum	Heat Dark Phase	Heat Light Phase	Heat Dark Phase	Heat Light Phase	RER Sum	RER Dark Phase	RER Light Phase	RER Dark Phase	RER Light Phase	Food Intake Sum	Food Intake Dark Phase	Food Intake Light Phase	Food Intake Dark Phase	Food Intake Light Phase	BB Sum	BB Dark Phase	BB Light Phase	BB Dark Phase	BB Light Phase	Rearing Sum
M	LNGV AL 1	AL 1	Chow AL	413136	106685	92896	106253	96031	375132	100496	80597	102001	81625	2038	530.8	453.7	530.9	466.9	493549	127450	110977	126935	114722	448148	120057	96285	121855	97513	2435	634.2	541.9	634.2	557.9	98.65	25.42	22.54	25.86	22.06	16.66	5.11	4.235	4.64	2.13	24838	8412	3141	4724	8302	36114
M	LNGV AL 1	AL 3	Chow AL	384524	100016	86121	99043	88825	324685	82925	72987	85499	74159	1867	483.7	418.5	483.2	430.2	558359	145230	125054	143819	128981	471468	120414	105983	124151	107684	2711	702.2	607.6	701.5	624.8	91.95	22.37	22	23.29	21.7						64176	26188	5853	23243	7228	41720
M	LNGV AL 2	AL 6	Chow AL	392142	103977	86767	99520	91257	328787	83988	73307	85705	76453	1901	500.1	421.3	485.3	442.3	519516	137751	114951	131846	120899	435583	111269	97118	113543	101287	2519	662.6	558.3	643.1	586	91.56	21.82	22.02	23.32	21.77	7.043	1.52	1.763	2.223	1.403	47329	17631	5792	15208	7538	23358
M	LNGV EOD 1	EOD 1	Chow EOD	295645	78416	63084	78206	68738	244436	58879	49223	71280	58973	1429	371.7	301.3	386.2	334.9	469628	124562	100208	124230	109190	388282	93528	78190	113227	93678	2270	590.4	478.7	613.4	531.9	89.87	20.24	20.16	24.58	22.38	6.783	0.2375	1.098	4.018	1.3	37096	14349	3697	14388	4245	35143
M	LNGV EOD 1	EOD 2	Chow EOD	359679	92241	81165	91903	84556	289097	68914	62185	80023	69937	1728	436.8	386.3	449.2	408.7	547943	140522	123649	140007	128814	440417	104985	94734	121909	106543	2633	665.4	588.4	684.6	622.8	87.31	20.14	19.78	23.46	21.49	4.2	0.1175	0.8875	2.043	0.8425	77725	29801	12446	18689	14843	148819
M	LNGV EOD 2	EOD 5	Chow EOD	350806	94300	74264	91315	82069	291869	70715	57657	85286	70726	1698	446.9	354.4	453.4	400.2	525339	141216	111213	136747	122900	437080	105897	86343	127717	105914	2543	669.2	530.5	679.3	599.4	90.26	20.19	20	25.16	22.4	7.075	0.32	1.595	3.775	1.27	86662	40296	10150	23132	12014	57710
M	LNGV EOD 2	EOD 6	Chow EOD	390828	102022	86536	98363	93855	318088	76508	66306	87351	79610	1883	483.5	411.8	482.9	456.1	607992	158710	134620	153019	146006	494834	119020	103149	135887	123845	2929	752	640.7	751.2	709.6	88.49	20.2	19.79	23.95	22.09						66519	25906	8301	16155	14899	36532
F	LNGV AL 3	AL 8	Chow AL	395988	101727	91688	104263	86993	335722	90203	77073	86736	72084	1924	499.2	444.7	504.6	420.7	774608	198993	179354	203954	170171	656720	176449	150766	169669	141007	3764	976.5	870.1	987.3	823	92.37	23.94	21.92	22.44	21.52	9.683	3.545	1.925	2.205	1.775	74070	20058	18622	27302	5777	42702
F	LNGV AL 3	AL 9	Chow AL	277766	75802	64617	64190	65501	234260	66691	54121	52243	54831	1348	371.4	313	309.3	317.4	373422	101906	86869	86296	88059	314934	89657	72759	70235	73714	1813	499.4	421	415.7	426.7	91.34	23.66	21.53	21.9	21.77						10707	3863	2438	1806	2401	10954
F	LNGV AL 3	AL 10	Chow AL	417468	104794	96772	109437	94883	354050	93380	80930	91634	78319	2029	514.8	468.9	530.4	458.5	760854	190992	176371	199454	172928	645272	170189	147499	167007	142740	3698	938.5	854.5	966.8	835.6	92.47	24.07	21.78	22.65	21.44	7.903	3.11	1.06	2.44	1.188	42135	12188	7379	16940	3813	20129
F	LNGV AL 4	AL 11	Chow AL	400328	107083	88332	110426	83654	328554	87774	72392	90830	68810	1932	516.7	426.2	533.2	403.9	646995	173064	142759	178467	135199	530996	141858	116997	146797	111208	3122	835.1	688.6	861.8	652.8	89.51	22.16	21.33	22.22	21.37	36.92	16.16	3.42	16.19	0.685	49376	18405	7350	19686	2690	23995
F	LNGV AL 4	AL 12	Chow AL	462904	120004	104968	119235	105789	391463	102640	86342	103017	88459	2248	584.3	506.8	581.8	512.6	726766	188408	164802	187200	166090	614603	161147	135559	161738	138881	3530	917.4	795.7	913.5	804.8	92.14	23.13	21.4	23.32	21.74	7.603	2.428	0.9475	2.58	1.253	60933	25611	7634	21132	4975	35610
F	LNGV AL 4	AL 13	Chow AL	447650	110984	107558	112469	104313	384467	98632	90102	94728	90419	2181	544.9	521.3	545.8	509.4	767455	190272	184399	192818	178835	659134	169096	154471	162403	155014	3739	934.2	893.5	935.6	873.2	93.6	23.99	21.79	22.72	22.53						49280	16710	10490	14244	6123	34423
F	LNGV EOD 3	EOD 7	Chow EOD	415112	102814	92554	109795	98785	356193	80466	75080	104836	86184	2022	491.4	445.6	547.8	482.9	677812	167880	151126	179278	161300	581606	131388	122593	171180	140726	3303	802.3	727.5	895	788.8	92.93	21.08	20.93	25.73	22.62	6.363	0.1	1.495	3.68	0.9175	100967	29279	17319	35739	16700	61647
F	LNGV EOD 3	EOD 9	Chow EOD	454834	108740	106519	117343	109731	405045	88301	86464	115236	103781	2233	523.6	512.9	588.9	546.3	733837	175443	171860	189324	177042	653507	142466	139503	185923	167442	3605	844.7	827.7	951.4	881.8	96.26	21.77	20.91	26.37	24.54	8.65	0.33	2.035	4.168	1.775	34979	11938	8941	9539	3420	15245
F	LNGV EOD 4	EOD 10	Chow EOD	455744	110473	101609	127091	104276	392046	85670	82126	119926	93627	2221	527	488.8	632.5	513	661601	160373	147506	184498	151377	569131	124367	119222	174096	135918	3225	765.1	709.5	918.5	745	93.16	20.88	20.82	25.53	23.33	6.683	0.18	1.638	3.35	1.358	48330	12806	9966	19628	4838	28491
F	LNGV EOD 4	EOD 11	Chow EOD	495681	122036	107571	133129	119508	437446	99320	87476	130179	108317	2429	587.9	518.1	667.4	589.2	700609	172490	152044	188168	168915	618299	140382	123641	183999	153098	3435	831	732.5	944.7	833	95.32	21.86	21.01	26.27	23.51	8.323	0.2725	2.07	4.013	1.73	98345	25942	14943	35320	19206	33514
F	LNGV EOD 4	EOD 12	Chow EOD	482962	122706	105924	129368	111745	422904	100021	87000	126523	97694	2363	591.3	511.3	648.6	546.7	712529	181032	156274	190861	164861	623924	147564	128354	186664	144131	3486	872.2	754.1	958	806.6	94.69	21.9	21.23	26.25	22.68	8.793	0.3425	2.243	5.053	0.775	78390	23516	12137	35298	5389	32598
F	LNGV EOD 4	EOD 13	Chow EOD	457323	110284	103478	122733	108137	403941	89043	82860	120100	100736	2241	530.3	496.9	615.5	536.4	703574	169667	159196	188821	166364	621448	136990	127477	184769	154978	3450	816.1	764.5	948	825.7	95.37	21.62	20.69	26.3	24.15						55059	18540	8549	21326	4807	23946
[truncated: 4 more columns]
