# Supplementary material for: Late-life intermittent fasting decreases aging-related frailty and increases renal hydrogen sulfide production in a sexually dimorphic manner
Source: GeroScience. 2021 Mar 6;43(4):1527–54. doi: 10.1007/s11357-021-00330-4 (PMC8492807; doi:10.1007/s11357-021-00330-4)
Supplement: Supplementary file 3 — (XLSX 19 kb) [file 11357_2021_330_MOESM3_ESM.xlsx]

## Sheet: Fig 4A,B
GTT
Post-DI Day 70
Sex	Cage ID	ID	Diet	0 min (mg/dL)		30 min (mg/dL)	60 min (mg/dL)	90 min (mg/dL)	120 min (mg/dL)
M	LNGV AL 1	AL 2	Chow AL	167		343	353	508	524
M	LNGV AL 1	AL 3	Chow AL	103		219	137	146	129
M	LNGV AL 1	AL 4	Chow AL	151		374	339	327	257
M	LNGV AL 2	AL 5	Chow AL	104		294	176	228	182
M	LNGV AL 2	AL 6	Chow AL	114		249	176	176	154
M	LNGV AL 2	AL 7	Chow AL	115		272	199	216	167
M	LNGV EOD 1	EOD 1	Chow EOD	104		332	224	222	163
M	LNGV EOD 1	EOD 2	Chow EOD	76		221	187	172	144
M	LNGV EOD 1	EOD 3	Chow EOD	90		179	170	171	133
M	LNGV EOD 2	EOD 4	Chow EOD	92		239	183	164	148
M	LNGV EOD 2	EOD 5	Chow EOD	88		130	86	51	24
M	LNGV EOD 2	EOD 6	Chow EOD	107		223	220	176	147
F	LNGV AL 3	AL 8	Chow AL	111		303	263	128	124
F	LNGV AL 3	AL 10	Chow AL	137		253	312	183	197
F	LNGV AL 4	AL 11	Chow AL	102		217	261	195	172
F	LNGV AL 4	AL 12	Chow AL	115		234	171	174	160
F	LNGV AL 4	AL 13	Chow AL	151		370	366	212	143
F	LNGV EOD 3	EOD 7	Chow EOD	110		189	181	164	140
F	LNGV EOD 3	EOD 9	Chow EOD	105		237	252	180	158
F	LNGV EOD 4	EOD 10	Chow EOD	118		216	181	123	135
F	LNGV EOD 4	EOD 11	Chow EOD	81		262	174	142	114
F	LNGV EOD 4	EOD 12	Chow EOD	117		210	185	196	151
F	LNGV EOD 4	EOD 13	Chow EOD	117		254	196	194	159
Post-DI Day 71
Sex	Cage ID	ID	Diet	0 min (mg/dL)	20 min (mg/dL)	30 min (mg/dL)	60 min (mg/dL)	90 min (mg/dL)	120 min (mg/dL)
M	LNGV AL 1	AL 2	Chow AL	163		570	589	458	438
M	LNGV AL 1	AL 3	Chow AL	95		238	162	161	150
M	LNGV AL 1	AL 4	Chow AL	136		245	199	245	181
M	LNGV AL 2	AL 5	Chow AL	116		384	477	279	273
M	LNGV AL 2	AL 6	Chow AL	140		257	208	177	168
M	LNGV AL 2	AL 7	Chow AL	119		404	341	225	170
M	LNGV EOD 1	EOD 1	Chow EOD	127		294	226	224	161
M	LNGV EOD 1	EOD 2	Chow EOD	126		202	175	149	146
M	LNGV EOD 1	EOD 3	Chow EOD	118		175	180	189	121
M	LNGV EOD 2	EOD 4	Chow EOD	108		191	180	159	136
M	LNGV EOD 2	EOD 5	Chow EOD
M	LNGV EOD 2	EOD 6	Chow EOD	155		208	210	192	171
F	LNGV AL 3	AL 8	Chow AL	126	263	280	243	211	185
F	LNGV AL 3	AL 10	Chow AL	142	522	381	248	195	184
F	LNGV AL 4	AL 11	Chow AL	118	378	288	205	182	167
F	LNGV AL 4	AL 12	Chow AL	149	354	320	209	120	142
F	LNGV AL 4	AL 13	Chow AL	126	449	405	235	175	148
F	LNGV EOD 3	EOD 7	Chow EOD	120	220	227	180	175	160
F	LNGV EOD 3	EOD 9	Chow EOD	128	305	229	233	211	239
F	LNGV EOD 4	EOD 10	Chow EOD	129	319	293	197	160	152
F	LNGV EOD 4	EOD 11	Chow EOD	79	98	103	108	91	86
F	LNGV EOD 4	EOD 12	Chow EOD	118	238	195	184	171	166
F	LNGV EOD 4	EOD 13	Chow EOD	135	394	375	261	187	181

## Sheet: Fig 4B Inset
GTT
				Post-DI Day 70
Sex	Cage ID	ID	Diet	AUC
M	LNGV AL 1	AL 2	Chow AL	1550
M	LNGV AL 1	AL 3	Chow AL	618
M	LNGV AL 1	AL 4	Chow AL	1244
M	LNGV AL 2	AL 5	Chow AL	841
M	LNGV AL 2	AL 6	Chow AL	735
M	LNGV AL 2	AL 7	Chow AL	828
M	LNGV EOD 1	EOD 1	Chow EOD	911.5
M	LNGV EOD 1	EOD 2	Chow EOD	690
M	LNGV EOD 1	EOD 3	Chow EOD	631.5
M	LNGV EOD 2	EOD 4	Chow EOD	706
M	LNGV EOD 2	EOD 5	Chow EOD	323
M	LNGV EOD 2	EOD 6	Chow EOD	746
F	LNGV AL 3	AL 8	Chow AL	1019
F	LNGV AL 3	AL 10	Chow AL	1110
F	LNGV AL 4	AL 11	Chow AL	969.5
F	LNGV AL 4	AL 12	Chow AL	891
F	LNGV AL 4	AL 13	Chow AL	1356
F	LNGV EOD 3	EOD 7	Chow EOD	808.5
F	LNGV EOD 3	EOD 9	Chow EOD	971.5
F	LNGV EOD 4	EOD 10	Chow EOD	813.5
F	LNGV EOD 4	EOD 11	Chow EOD	847
F	LNGV EOD 4	EOD 12	Chow EOD	888.5
F	LNGV EOD 4	EOD 13	Chow EOD	967.5
				Post-DI Day 71
Sex	Cage ID	ID	Diet	AUC
M	LNGV AL 1	AL 2	Chow AL	1918
M	LNGV AL 1	AL 3	Chow AL	683.5
M	LNGV AL 1	AL 4	Chow AL	847.5
M	LNGV AL 2	AL 5	Chow AL	1335
M	LNGV AL 2	AL 6	Chow AL	796
M	LNGV AL 2	AL 7	Chow AL	1115
M	LNGV EOD 1	EOD 1	Chow EOD	888
M	LNGV EOD 1	EOD 2	Chow EOD	662
M	LNGV EOD 1	EOD 3	Chow EOD	663.5
M	LNGV EOD 2	EOD 4	Chow EOD	652
M	LNGV EOD 2	EOD 5	Chow EOD
M	LNGV EOD 2	EOD 6	Chow EOD	773
F	LNGV AL 3	AL 8	Chow AL	1153
F	LNGV AL 3	AL 10	Chow AL	1509
F	LNGV AL 4	AL 11	Chow AL	1196
F	LNGV AL 4	AL 12	Chow AL	1149
F	LNGV AL 4	AL 13	Chow AL	1401
F	LNGV EOD 3	EOD 7	Chow EOD	942
F	LNGV EOD 3	EOD 9	Chow EOD	1162
F	LNGV EOD 4	EOD 10	Chow EOD	1110
F	LNGV EOD 4	EOD 11	Chow EOD	482.5
F	LNGV EOD 4	EOD 12	Chow EOD	930
F	LNGV EOD 4	EOD 13	Chow EOD	1375

## Sheet: Fig 4C
HbA1c
Sex	Cage ID	ID	Diet	HbA1c (%)
M	LNGV AL 1	AL 2	Chow AL	5.1
M	LNGV AL 1	AL 3	Chow AL	4.5
M	LNGV AL 1	AL 4	Chow AL	4.1
M	LNGV AL 2	AL 5	Chow AL	4.7
M	LNGV AL 2	AL 6	Chow AL	4.7
M	LNGV AL 2	AL 7	Chow AL	5.1
M	LNGV EOD 1	EOD 1	Chow EOD	4.5
M	LNGV EOD 1	EOD 2	Chow EOD	4.3
M	LNGV EOD 1	EOD 3	Chow EOD	3.9
M	LNGV EOD 2	EOD 4	Chow EOD	4.2
M	LNGV EOD 2	EOD 6	Chow EOD	3.9

## Sheet: Sppl Fig 4
Insulin ELISA
Sex	Cage ID	ID	Diet	ng/mL
M	LNGV AL 1	AL 2	Chow AL	3.99558
M	LNGV AL 1	AL 3	Chow AL	5.02428
M	LNGV AL 1	AL 4	Chow AL	7.52318
M	LNGV AL 2	AL 5	Chow AL	2.56071
M	LNGV AL 2	AL 6	Chow AL	19.2715
M	LNGV AL 2	AL 7	Chow AL	1.69095
M	LNGV EOD 1	EOD 1	Chow EOD	1.88079
M	LNGV EOD 1	EOD 2	Chow EOD	1.51435
M	LNGV EOD 1	EOD 3	Chow EOD	8.83444
M	LNGV EOD 2	EOD 6	Chow EOD	1.53201
F	LNGV AL 3	AL 8	Chow AL	4.92274
F	LNGV AL 3	AL 10	Chow AL	2.45033
F	LNGV AL 4	AL 11	Chow AL	3.79691
F	LNGV AL 4	AL 12	Chow AL	1.71744
F	LNGV AL 4	AL 13	Chow AL	1.81015
F	LNGV EOD 3	EOD 7	Chow EOD	3.97792
F	LNGV EOD 3	EOD 9	Chow EOD	11.9647
F	LNGV EOD 4	EOD 10	Chow EOD	5.96468
F	LNGV EOD 4	EOD 11	Chow EOD	1.57174
F	LNGV EOD 4	EOD 12	Chow EOD	2.73289
F	LNGV EOD 4	EOD 13	Chow EOD	1.58057
