# Supplementary material for: Late-life intermittent fasting decreases aging-related frailty and increases renal hydrogen sulfide production in a sexually dimorphic manner
Source: GeroScience. 2021 Mar 6;43(4):1527–54. doi: 10.1007/s11357-021-00330-4 (PMC8492807; doi:10.1007/s11357-021-00330-4)
Supplement: Supplementary file 4 — (XLSX 14 kb) [file 11357_2021_330_MOESM4_ESM.xlsx]

## Sheet: Fig 5A
Forelimb Grip Strength
				Baseline to Post-DI Fold Change
Sex	Cage ID	ID	Diet	Abs. grip strength (g)	Norm. grip strength (g/BW g)
M	LNGV AL 1	AL 1	Chow AL	0.992908	0.824827
M	LNGV AL 1	AL 2	Chow AL	1.25255	1.24787
M	LNGV AL 1	AL 3	Chow AL	1.1314	1.20536
M	LNGV AL 1	AL 4	Chow AL	0.794417	0.829172
M	LNGV AL 2	AL 5	Chow AL	1.1371	1.06896
M	LNGV AL 2	AL 6	Chow AL	0.907483	0.905804
M	LNGV AL 2	AL 7	Chow AL	0.77704	0.74283
M	LNGV EOD 1	EOD 1	Chow EOD	1.10668	1.56025
M	LNGV EOD 1	EOD 2	Chow EOD	1.06986	2.42002
M	LNGV EOD 1	EOD 3	Chow EOD	0.985247	1.5022
M	LNGV EOD 2	EOD 4	Chow EOD	0.89288	1.95515
M	LNGV EOD 2	EOD 5	Chow EOD	0.970597	1.70465
M	LNGV EOD 2	EOD 6	Chow EOD	0.78763	1.50958
F	LNGV AL 3	AL 8	Chow AL	0.951929	0.921813
F	LNGV AL 3	AL 9	Chow AL	0.766311	0.894463
F	LNGV AL 3	AL 10	Chow AL	1.05242	0.970837
F	LNGV AL 4	AL 11	Chow AL	1.12604	1.124
F	LNGV AL 4	AL 12	Chow AL	1.12368	1.19559
F	LNGV AL 4	AL 13	Chow AL	0.979622	0.893293
F	LNGV EOD 3	EOD 7	Chow EOD	1.25397	1.46017
F	LNGV EOD 3	EOD 8	Chow EOD	1.1206	0.996266
F	LNGV EOD 3	EOD 9	Chow EOD	0.854209	1.04268
F	LNGV EOD 4	EOD 10	Chow EOD	0.84725	0.935074
F	LNGV EOD 4	EOD 11	Chow EOD	0.99225	1.12485
F	LNGV EOD 4	EOD 12	Chow EOD	0.794416	0.920678
F	LNGV EOD 4	EOD 13	Chow EOD	1.08378	1.21844

## Sheet: Fig 5B,C
Rotarod
				Baseline to Post-DI Fold Change
Sex	Cage ID	ID	Diet	Duration (sec)	Speed (RPM)
M	LNGV AL 1	AL 1	Chow AL	0.898196	0.873998
M	LNGV AL 1	AL 2	Chow AL	1.16681	1.12717
M	LNGV AL 1	AL 3	Chow AL	1.67071	1.66618
M	LNGV AL 1	AL 4	Chow AL	0.962269	0.980166
M	LNGV AL 2	AL 5	Chow AL	1.56658	1.56818
M	LNGV AL 2	AL 6	Chow AL	0.735419	0.784162
M	LNGV AL 2	AL 7	Chow AL	1.39457e-05	0.000147003
M	LNGV EOD 1	EOD 1	Chow EOD	1.14263	1.12717
M	LNGV EOD 1	EOD 2	Chow EOD	1.74881	1.71518
M	LNGV EOD 1	EOD 3	Chow EOD	2.09187	2.05819
M	LNGV EOD 2	EOD 4	Chow EOD	3.29167	3.18521
M	LNGV EOD 2	EOD 5	Chow EOD	1.60052	1.56818
M	LNGV EOD 2	EOD 6	Chow EOD	1.41922	1.42117
F	LNGV AL 3	AL 8	Chow AL	1.3314	1.32687
F	LNGV AL 3	AL 9	Chow AL	0.843372	0.865408
F	LNGV AL 3	AL 10	Chow AL	1.31624	1.26918
F	LNGV AL 4	AL 11	Chow AL	0.197178	0.17322
F	LNGV AL 4	AL 12	Chow AL	1.00262	1.03845
F	LNGV AL 4	AL 13	Chow AL	1.30919	1.32687
F	LNGV EOD 3	EOD 7	Chow EOD	0.849872	0.807726
F	LNGV EOD 3	EOD 8	Chow EOD	1.55077	1.47107
F	LNGV EOD 3	EOD 9	Chow EOD	2.29013	2.24978
F	LNGV EOD 4	EOD 10	Chow EOD	1.36878	1.26918
F	LNGV EOD 4	EOD 11	Chow EOD	0.990702	1.09614
F	LNGV EOD 4	EOD 12	Chow EOD	2.97966	2.88429
F	LNGV EOD 4	EOD 13	Chow EOD	1.29619	1.26918
