# Supplementary material for: Late-life intermittent fasting decreases aging-related frailty and increases renal hydrogen sulfide production in a sexually dimorphic manner
Source: GeroScience. 2021 Mar 6;43(4):1527–54. doi: 10.1007/s11357-021-00330-4 (PMC8492807; doi:10.1007/s11357-021-00330-4)
Supplement: Supplementary file 5 — (XLSX 13 kb) [file 11357_2021_330_MOESM5_ESM.xlsx]

## Sheet: Fig 6, Sppl Fig 6
Y Maze
				Baseline							Post-DI
Sex	Cage ID	ID	Diet	Target Entries	Arm 1 Entries	Arm 2 Entries	Target Duration (sec)	Arm 1 Duration (sec)	Arm 2 Duration (sec)	Velocity (mm/sec)	Target Entries	Arm 1 Entries	Arm 2 Entries	Target Duration (sec)	Arm 1 Duration (sec)	Arm 2 Duration (sec)	Velocity (mm/sec)
M	LNGV AL 1	AL 1	Chow AL	2	5	5	7.90774	79.5779	148.944	25.049	6	7	8	22.3219	115.645	93.6583	32.703
M	LNGV AL 1	AL 2	Chow AL	12	4	5	55.1857	54.8871	96.1275	36.8596	5	5	22	60.159	110.974	45.9784	20.2522
M	LNGV AL 1	AL 3	Chow AL	7	6	9	52.1845	71.2031	79.2427	39.6431	4	3	7	27.5587	43.8096	162.025	29.2095
M	LNGV AL 2	AL 5	Chow AL	9	24	7	48.9813	85.9175	51.784	49.9941	4	14	7	16.4494	154.75	41.6741	41.1006
M	LNGV AL 2	AL 6	Chow AL	3	3	6	27.26	37.1347	164.928	30.6307	2	3	24	18.9853	42.1079	148.712	26.4176
M	LNGV AL 2	AL 7	Chow AL	8	15	8	39.7723	63.9276	84.6829	34.2782	8	12	18	61.7938	63.8959	90.3552	71.9501
M	LNGV EOD 1	EOD 2	Chow EOD	9	10	8	87.1838	52.6182	81.8801	53.472	13	7	7	82.881	46.7107	59.725	44.1846
M	LNGV EOD 1	EOD 3	Chow EOD	14	6	6	103.768	67.1324	36.0336	48.309	7	6	7	66.732	100.53	54.7202	51.7748
M	LNGV EOD 2	EOD 4	Chow EOD	6	4	4	48.7144	92.8576	92.3554	23.7728	11	6	14	54.2198	61.8922	107.372	45.193
M	LNGV EOD 2	EOD 5	Chow EOD	5	7	7	66.9655	45.5429	120.318	39.1537	9	6	6	41.7408	89.1524	104.069	40.9427
M	LNGV EOD 2	EOD 6	Chow EOD	9	11	8	109.706	44.7105	49.5485	38.3733	11	3	4	89.3859	54.7536	83.0814	33.046
F	LNGV AL 3	AL 8	Chow AL	8	7	8	83.7137	84.049	58.0234	50.9705	11	5	15	69.8684	32.1315	119.384	42.4677
F	LNGV AL 3	AL 10	Chow AL	4	10	7	37.0028	73.7706	119.617	44.9808	4	5	7	50.683	50.1492	129.625	41.7181
F	LNGV AL 4	AL 12	Chow AL	6	3	11	36.8694	51.2502	143.806	39.1654	12	4	7	83.3149	34.7674	110.873	38.8355
F	LNGV AL 4	AL 11	Chow AL	6	4	5	72.6712	42.3414	110.907	36.7011	16	4	15	78.3752	32.8989	98.8301	47.1727
F	LNGV AL 4	AL 13	Chow AL	7	11	7	54.0195	118.781	58.5907	55.3952	18	8	14	82.2138	49.5485	43.4409	52.5341
F	LNGV EOD 3	EOD 7	Chow EOD	12	8	7	90.1883	78.1097	49.7137	65.0632	12	5	11	53.6525	44.2101	121.617	58.6696
F	LNGV EOD 3	EOD 8	Chow EOD	7	8	6	55.421	94.993	68.532	41.4668	8.5	6	10.1667	59.3081	66.598	94.6307	44.3363
F	LNGV EOD 3	EOD 9	Chow EOD	8	6	6	60.3257	109.572	54.7202	46.1154	10	6	21	92.5907	37.5017	47.2796	34.1697
F	LNGV EOD 4	EOD 10	Chow EOD	7	3	8	52.0843	22.4553	148.644	43.0855	8	4	6	32.6987	37.7703	161.458	40.712
F	LNGV EOD 4	EOD 11	Chow EOD	4	7	8	38.6378	36.0337	157.154	41.5374	9	4	6	95.2599	38.471	98.4281	31.5984
F	LNGV EOD 4	EOD 12	Chow EOD	7	14	8	47.8135	111.207	39.5053	50.4783	6	9	9	24.0902	114.611	94.1922	48.9591
F	LNGV EOD 4	EOD 13	Chow EOD	8	10	5	65.0954	112.71	51.0834	51.3135	6	8	8	57.5564	127.024	44.8089	51.9091
