# Supplementary material for: Late-life intermittent fasting decreases aging-related frailty and increases renal hydrogen sulfide production in a sexually dimorphic manner
Source: GeroScience. 2021 Mar 6;43(4):1527–54. doi: 10.1007/s11357-021-00330-4 (PMC8492807; doi:10.1007/s11357-021-00330-4)
Supplement: Supplementary file 6 — (XLSX 21 kb) [file 11357_2021_330_MOESM6_ESM.xlsx]

## Sheet: Fig 7B-G
Open Field
				Baseline						Post-DI
Sex	Cage ID	ID	Diet	Duration in Center (sec)	Freq. in Center	Latency to Center (sec)	Rearing Dur (sec)	Freq. Rearing	log Lat. to Rear	Duration in Center (sec)	Freq. in Center	Latency to Center (sec)	Rearing Dur (sec)	Freq. Rearing	log Lat. to Rear
M	LNGV AL 1	AL 2	Chow AL	15.58	10	61.16	27.79	21	1.45378	0.67	1	5.37	1.1	1	2.68942
M	LNGV AL 1	AL 3	Chow AL	34.43	12	3.47	35.4	29	0.735599	4.97	5	59.73	34.43	25	1.11327
M	LNGV AL 1	AL 4	Chow AL	12.07	10	1.77	31.63	22	1.49094	0	0	600.5	5.67	3	2.67059
M	LNGV AL 2	AL 5	Chow AL	41.33	19	1.3	65.53	54	1.38739	29.57	12	1.07	20.53	18	0.681241
M	LNGV AL 2	AL 6	Chow AL	25.69	24	7.31	86.75	64	0.606381	12.07	7	20.02	25.47	19	1.18013
M	LNGV AL 2	AL 7	Chow AL	15.08	11	4.4	21.39	18	2.17777	2.73	4	278.13	4.97	3	2.54732
M	LNGV EOD 1	EOD 1	Chow EOD	0	0	600.5	19.07	16	1.59295	5.1	4	91.9	15.8	13	2.16397
M	LNGV EOD 1	EOD 2	Chow EOD	36.87	14	40.67	74.04	54	1.53694	13.61	4	45.31	27.59	22	2.07806
M	LNGV EOD 1	EOD 3	Chow EOD	4.17	5	67	72.03	32	1.48615	41.11	3	0.47	14.24	11	0.457882
M	LNGV EOD 2	EOD 4	Chow EOD	36.3	13	3.5	20.87	18	1.51415	4.18	5	120.7	22.3	22	1.34694
M	LNGV EOD 2	EOD 5	Chow EOD	0	0	600.5	21.4	18	1.36977	5.5	5	159.3	21.63	18	0.939519
M	LNGV EOD 2	EOD 6	Chow EOD	11.6	9	54.67	20.1	14	0.544068	5.1	2	163.13	30.43	22	1.84837
F	LNGV AL 3	AL 8	Chow AL	4.93	5	43.67	39	35	0.356026	10.33	8	18.1	16.77	12	1.40192
F	LNGV AL 3	AL 9	Chow AL	11.14	12	0.63	77.88	65	0.693727	2.57	1	348.18	18.45	15	1.48799
F	LNGV AL 3	AL 10	Chow AL	11.44	10	44.91	94.66	42	0.294466	11.17	6	102.8	13.37	14	1.42975
F	LNGV AL 4	AL 11	Chow AL	9.18	12	3.57	55.16	34	1.27692	27.7	5	100.87	35.93	31	1.21032
F	LNGV AL 4	AL 12	Chow AL	22.02	15	25.13	40.41	32	1.29929	11.5	11	67.5	35.8	13	1.83992
F	LNGV AL 4	AL 13	Chow AL	10.11	10	29.9	67.37	58	0.981366	23.87	17	38.8	22.37	19	1.62118
F	LNGV EOD 3	EOD 7	Chow EOD	23.9	20	45.53	99.6	88	1.34183	29.13	31	92.07	48.1	44	1.46285
F	LNGV EOD 3	EOD 9	Chow EOD	8.54	8	34.87	53.42	49	1.11992	0	0	600.5	20.62	14	0.933487
F	LNGV EOD 4	EOD 10	Chow EOD	11	13	55.73	73.2	48	1.31027	26.26	11	58.39	31.06	25	1.26293
F	LNGV EOD 4	EOD 11	Chow EOD	20.3	15	30.33	60.5	55	1.12937	26	10	44.2	23.3	22	1.28171
F	LNGV EOD 4	EOD 12	Chow EOD	16.1	18	72.93	38.4	32	1.17114	12.37	10	304.58	15.74	16	1.41514
F	LNGV EOD 4	EOD 13	Chow EOD	40.57	19	1.5	66.6	58	1.00303	15.03	7	35	18.03	14	1.44404

## Sheet: Fig 7H,Ins, I, Sppl Fig 7, Ins
Open Field Distance
				Baseline												Post-DI
Sex	Cage ID	ID	Diet	1 min Distance (mm)	2 min Distance (mm)	3 min Distance (mm)	4 min Distance (mm)	5 min Distance (mm)	6 min Distance (mm)	7 min Distance (mm)	8 min Distance (mm)	9 min Distance (mm)	10 min Distance (mm)	AUC		1 min Distance (mm)	2 min Distance (mm)	3 min Distance (mm)	4 min Distance (mm)	5 min Distance (mm)	6 min Distance (mm)	7 min Distance (mm)	8 min Distance (mm)	9 min Distance (mm)	10 min Distance (mm)	AUC
M	LNGV AL 1	AL 2	Chow AL	4978.94	4925.76	4885.47	2178.65	2949.2	1704.23	3811.23	1894.31	1212.02	1268.24	26684		1588.8	1071.21	568.758	1569.15	925.672	1029.25	0.166667	2590.53	1786.33	1077.08	10874
M	LNGV AL 1	AL 3	Chow AL	5414.21	2444.55	1746.1	1046.55	1229.23	5644.52	1580.24	3728.75	3998.68	1490.66	24871		4353.61	2887.06	2186.02	1806.53	2282.79	2894.08	2145.11	2238.1	3183.4	4658.92	24129
M	LNGV AL 1	AL 4	Chow AL	7362.39	6354.12	2019.41	2979.72	2013.62	1916.74	1663.53	3903.81	1430.36	1789.84	26857		2406.21	1160.68	487.14	1223.69	1123.91	1021.15	467.285	1089.26	39.4099	2309.98	8971
M	LNGV AL 2	AL 5	Chow AL	8693.82	7552.11	3377.22	3016.48	2037.77	5326.27	3510.21	1495.71	5397.67	1678.03	36899		5491.85	3002.56	1914.86	265.088	3456.44	1782.85	2623.01	1405.55	1207.46	1973.79	19391
M	LNGV AL 2	AL 6	Chow AL	6741.62	6852.6	4621.16	5048.73	2172.95	4119.59	4548.81	4518.19	3400.39	6336.13	41821		3678.49	1590.74	1739.23	2169.72	1168.2	2527.38	2285.97	2172.24	1841.76	1577.03	18123
M	LNGV AL 2	AL 7	Chow AL	2629.44	156.443	3654.06	980.873	4204.1	1112.68	1545.51	4188.99	2889.78	1027.93	20561		3088.52	1904.09	177.896	1212.23	2430.94	1577.02	1620.16	785.922	1377.66	720.627	12990
M	LNGV EOD 1	EOD 1	Chow EOD	3519.05	2345.72	1042.87	3439.25	153.053	2174.94	701.182	2576.3	1365.33	1904.92	16511		5580.92	2929.14	2117.32	825.682	1669.84	2349.83	2836.49	2211.37	1150.88	267.023	19015
M	LNGV EOD 1	EOD 2	Chow EOD	6437.31	4957.74	3649.34	3598.06	3920.59	4493.81	2184.73	1635.65	3416.39	5388.76	33769		4258.4	889.933	2505.77	1401.02	1102.74	3016.25	2698.18	996.032	3790.53	3497.08	20278
M	LNGV EOD 1	EOD 3	Chow EOD	6485.74	4971.32	4695.3	960.92	644.89	2388.6	2409.87	735.006	1455.82	1572.56	22291		6191.82	926.07	2167.77	1781.44	1509.01	785.802	866.655	2715.55	600.077	2859.52	15878
M	LNGV EOD 2	EOD 4	Chow EOD	5438.63	1577.53	1098.07	1534.98	2176.84	1612.25	2085.42	2379.59	1322.57	3620.7	18317		6757.5	3707.74	2296.02	1610.69	1360.29	2245.74	4831.54	1151.95	3701.02	1875.46	25221
M	LNGV EOD 2	EOD 5	Chow EOD	5779.97	2045.66	1844.78	1158.81	2762.57	1723.91	699.672	197.86	1088.16	363.675	14593		6899.89	3028.26	4019.27	53.3959	2436.54	3305.86	3109.7	712.528	715.992	2699.41	22181
M	LNGV EOD 2	EOD 6	Chow EOD	5672.54	2401.78	2901.49	1172.68	2295.66	1454.19	2336.78	2889.9	3270.17	725.696	21922		2974.98	2284.23	2018.79	2706.83	798.866	2448.91	2853.07	1715.49	2316.78	4661.18	20961
F	LNGV AL 3	AL 8	Chow AL	4462.81	2858.59	1924.86	2317.14	1459.92	1166.81	1731.39	2044.49	2921.66	1369.15	19341		5008.98	3503.83	1705.25	2573.16	1177.13	2621.38	1800.81	2178.69	2177.99	1731.86	21109
F	LNGV AL 3	AL 9	Chow AL	4081.23	2385.33	659.082	2067.37	2614.93	3129.36	2242.52	3860.57	3883.64	2822.16	24294		1525.66	561.847	73.2039	951.19	320.619	2046.27	821.194	484.544	979.707	258.478	7131
F	LNGV AL 3	AL 10	Chow AL	6716.09	2814.73	2106.34	2171.86	5167.13	2779.18	3239.17	2498.53	5304.39	1204.44	30042		5567.68	2477.45	827.2	4068.49	674.419	1224.36	3252.4	2451.27	1613.68	1101.19	19924
F	LNGV AL 4	AL 11	Chow AL	4593.19	2866.37	631.572	864.741	1001.02	332.726	4459.3	1152.32	627.26	3514.96	15989		7466.04	4707.75	1816.71	1604.63	2724.85	694.755	2867.55	1157.58	796.049	1338.66	20772
F	LNGV AL 4	AL 12	Chow AL	6022.04	3160.37	1877.24	1992.11	2763.83	965.734	3112.67	4536.5	2177.35	1329.5	24262		6232.77	2940.24	1973.4	1206.83	2399.85	1513.71	1947.5	2185.42	2241.15	2743.29	20896
F	LNGV AL 4	AL 13	Chow AL	8611.41	6493.58	6450.56	3899.52	4681.08	4469.29	3494.08	2974.61	4308.84	2765.4	42460		8038.67	4209.07	3692.57	3318.85	3429.55	3723.79	2378.14	1329.75	2079.89	3095.23	29729
F	LNGV EOD 3	EOD 7	Chow EOD	7247.06	6485.99	4993.99	4467.77	3774.25	1581.03	5643.62	3339.42	3875.09	3373.04	39471		9956.07	7596.28	6044.77	4828.38	3893.55	4074.99	4236.58	3161.69	4259.17	4725.36	45436
F	LNGV EOD 3	EOD 9	Chow EOD	6228.4	2711.85	1969.02	3350.93	2747.96	1728.69	3479.69	1854.33	2182.42	2822.12	24550		5528.43	1911.39	2821.43	1728.85	2857.92	1570.4	1458.12	1532.72	1421.28	1533.66	18833
F	LNGV EOD 4	EOD 10	Chow EOD	7096.72	5149.09	4071.85	2235.75	6278.56	4346.3	3818.65	3175.26	3221.28	4721.24	38206		8433.01	3961.83	3999.39	4588.19	2168.04	2972.36	4554.04	3060.96	1565.27	3369.29	32771
F	LNGV EOD 4	EOD 11	Chow EOD	6825.12	5756.74	3818.52	5794.19	2610.76	3677.12	2152.44	1260.26	2807.04	2784.07	32682		6711.15	3988.33	1998.29	2818.73	1364.67	1357.81	2585.82	2302.12	759.086	2758	21909
F	LNGV EOD 4	EOD 12	Chow EOD	6594.86	1717.42	3132.21	162.717	6789.99	1702.9	5673.76	2969.2	6170.97	4614.4	33924		5576.27	2402.95	2917.24	3323.65	3016.59	2635.42	4098.73	1461.13	4578.2	3134.27	28789
F	LNGV EOD 4	EOD 13	Chow EOD	7690.51	5062.21	5819.09	2884.77	3172.28	2571.64	3298.34	2279.08	1666.91	2394.69	31797		4923.36	1756.6	1297.18	2524.21	1975.71	894.954	4403.9	1465.79	1671.29	2570.17	19736
