# Supplementary material for: Late-life intermittent fasting decreases aging-related frailty and increases renal hydrogen sulfide production in a sexually dimorphic manner
Source: GeroScience. 2021 Mar 6;43(4):1527–54. doi: 10.1007/s11357-021-00330-4 (PMC8492807; doi:10.1007/s11357-021-00330-4)
Supplement: Supplementary file 7 — (XLSX 19 kb) [file 11357_2021_330_MOESM7_ESM.xlsx]

## Sheet: Fig 8B,C
NPR
				Baseline		Post-DI
Sex	Cage ID	ID	Diet	Descrimination Index	Proximity Ratio	Descrimination Index	Proximity Ratio
M	LNGV AL 1	AL 1	Chow AL	-0.448718	2.4789	-0.53	2.2
M	LNGV AL 1	AL 2	Chow AL	-0.985816	2.70225	-1	2.43746
M	LNGV AL 1	AL 3	Chow AL	-0.502112	1.8	0.164835	0.560332
M	LNGV AL 2	AL 5	Chow AL	-1	1.48138	0.208333	0.880358
M	LNGV AL 2	AL 6	Chow AL	0.426086	0.540926	-1	2.62341
M	LNGV AL 2	AL 7	Chow AL	-0.502112	1.8	-1	4.50423
M	LNGV EOD 1	EOD 1	Chow EOD	-0.872833	1.30883	0.693333	0.784001
M	LNGV EOD 1	EOD 2	Chow EOD	-0.988999	2.64527	-0.533333	1.26767
M	LNGV EOD 1	EOD 3	Chow EOD	-0.515152	2.17248	1	0.618584
M	LNGV EOD 2	EOD 4	Chow EOD	-0.0666663	0.702241	1	0.803846
M	LNGV EOD 2	EOD 5	Chow EOD	1	0.623715	1	0.805255
M	LNGV EOD 2	EOD 6	Chow EOD	-1	1.67165	1	0.424646
F	LNGV AL 3	AL 8	Chow AL	0.683168	0.633877	0.679999	0.841555
F	LNGV AL 3	AL 9	Chow AL	-1	5.16527	0.152415	1.19002
F	LNGV AL 3	AL 10	Chow AL	0.123595	1.77797	-0.663957	0.877129
F	LNGV AL 4	AL 11	Chow AL	-1	1.70662	-0.682539	3.00006
F	LNGV AL 4	AL 12	Chow AL	0.237165	0.801245	1	0.527213
F	LNGV AL 4	AL 13	Chow AL	-0.163793	1.14144	0.428572	0.704118
F	LNGV EOD 3	EOD 7	Chow EOD	0.0828721	0.943282	-0.241379	0.80865
F	LNGV EOD 3	EOD 8	Chow EOD	-0.480769	2.44832	-0.0901872	0.830349
F	LNGV EOD 3	EOD 9	Chow EOD	-0.675325	1.33593	-0.307241	0.933354
F	LNGV EOD 4	EOD 10	Chow EOD	0.443373	0.737066	0.164384	0.835297
F	LNGV EOD 4	EOD 11	Chow EOD	0.0704145	0.713698	0.0796463	0.613677
F	LNGV EOD 4	EOD 12	Chow EOD	0.202703	1.30488	-0.785714	1.0804
F	LNGV EOD 4	EOD 13	Chow EOD	-0.920995	2.1991	0.54918	0.710712

## Sheet: Fig 8D
Frailty Correlation
Sex	Cage ID	ID	Diet	Fed Days Avg. kcal Intake	Baseline to Post-DI Day 76 % BW Change	Baseline to Post-DI % Body Fat Change	Baseline to Post-DI % Body lean Change	GTT Blood Glucose (mg/dL) @ 30 min	Plasma Insulin (ng/mL)	AUC RER (Sum)	Lean Mass AUC Heat (Sum)	Baseline to Post-DI Norm. Grip Strength % Change	Baseline to Post-DI Rotarod Duration Fold Change	Post-DI AUC Open Field Distance	Post-DI Rearing Counts	Post-DI NPR Discrimination Index	Baseline to Post-DI NPR Proximity Ratio Change	Post-DI Y Maze Duration (sec) in Target Arm	Baseline to Post-DI Y Maze Target Duration Fold Change	Baseline to Post-DI Open Field Outer Arena Dur % Change
M	LNGV AL 1	AL 1	Chow AL	0.712741						98.65	2435	85.6174	0.898196			-0.53	0.887491	22.3219	2.41024
M	LNGV AL 1	AL 2	Chow AL		82.9525	-1.06406	-9.79039	456.5	3.99558			129.53	1.16681	10874	1	-1	0.902011	60.159	0.930799	139.386
M	LNGV AL 1	AL 3	Chow AL	0.326431	92.5072	-7.77309	2.40673	228.5	5.02428	91.95	2711	125.117	1.67071	24129	25	0.164835	0.311296	27.5587	0.45092	131.825
M	LNGV AL 1	AL 4	Chow AL		91.6388	0.354489	-11.3074	309.5	7.52318			86.0685	0.962269	8971	3					118.352
M	LNGV AL 2	AL 5	Chow AL		98.7113	1.52917	-6.20909	339	2.56071			110.958	1.56658	19391	18	0.208333	0.594283	16.4494	0.286749	116.98
M	LNGV AL 2	AL 6	Chow AL	0.33124	101.159	2.15368	-13.7276	253	19.2715	91.56	2519	94.0228	0.735419	18123	19	-1	4.84986	18.9853	0.594667	114.055
M	LNGV AL 2	AL 7	Chow AL		98.5632	-1.29814	-9.67654	338	1.69095			77.1061	1.39457e-05	12990	3	-1	2.50235	61.7938	1.32662	119.687
M	LNGV EOD 1	EOD 1	Chow EOD	0.391141	80.5704	-11.2935	0.339564	313	1.88079	89.87	2270	161.955	1.14263	19015	13	0.693333	0.59901		1	101.781
M	LNGV EOD 1	EOD 2	Chow EOD	0.357219	80.8314	-11.4221	-1.45115	211.5	1.51435	87.31	2633	251.199	1.74881	20278	22	-0.533333	0.479223	82.881	0.811711	123.579
M	LNGV EOD 1	EOD 3	Chow EOD		72.1232	-18.7815	4.98175	177	8.83444			155.929	2.09187	15878	11	1	0.284737	66.732	0.549101	91.882
M	LNGV EOD 2	EOD 4	Chow EOD		86.5823	-6.46066	-10.3014	215				202.946	3.29167	25221	22	1	1.14469	54.2198	0.950348	127.905
M	LNGV EOD 2	EOD 5	Chow EOD	0.460817		-15.6719	1.10993	130		90.26	2543	176.943	1.60052	22181	18	1	1.29106	41.7408	0.532221	93.5489
M	LNGV EOD 2	EOD 6	Chow EOD	0.433646	81.5166	-11.4423	-3.89668	215.5	1.53201	88.49	2929	156.695	1.41922	20961	22	1	0.254028	89.3859	0.6957	116.882
F	LNGV AL 3	AL 8	Chow AL	0.243386	99.0805	2.8821	-4.30744	291.5	4.92274	92.37	3764	96.0187	1.3314	21109	12	0.679999	1.32763	69.8684	0.590711	92.822
F	LNGV AL 3	AL 9	Chow AL	0.162693						91.34	1813	93.1699	0.843372	7131	15	0.152415	0.230388			104.489
F	LNGV AL 3	AL 10	Chow AL	0.230724	95.0472	3.00398	-5.89312	317	2.45033	92.47	3698	101.125	1.31624	19924	14	-0.663957	0.493333	50.683	0.969434	90.0695
F	LNGV AL 4	AL 11	Chow AL	0.297469	106.093	2.10607	-3.80276	252.5	3.79691	89.51	3122	117.079	0.197178	20772	31	-0.682539	1.7579	83.3149	1.59936	72.8623
F	LNGV AL 4	AL 12	Chow AL	0.381141	77.6435	0.293308	-2.72273	277	1.71744	92.14	3530	124.536	1.00262	20896	13	1	0.657992	78.3752	0.763321	107.028
F	LNGV AL 4	AL 13	Chow AL	0.387307	101.956	2.56178	-2.38332	387.5	1.81015	93.6	3739	93.048	1.30919	29729	19	0.428572	0.616866	82.2138	1.07717	88.8838
F	LNGV EOD 3	EOD 7	Chow EOD	0.725573	85.8209	-4.15349	4.64985	208	3.97792	92.93	3303	152.095	0.849872	45436	44	-0.241379	0.857272	53.6525	0.421047	83.9688
F	LNGV EOD 3	EOD 8	Chow EOD	1.36908								103.774	1.55077			-0.0901872	0.339151	59.3081	0.757409
F	LNGV EOD 3	EOD 9	Chow EOD	0.866434	85.4167	-3.56881	0.0630529	233	11.9647	96.26	3605	108.609	2.29013	18833	14	-0.307241	0.698657	92.5907	1.08631	106.993
F	LNGV EOD 4	EOD 10	Chow EOD	0.91809	100.993	0.659595	-1.13275	254.5	5.96468	93.16	3225	97.4	1.36878	32771	25	0.164384	1.13327	32.6987	0.444339	92.1186
F	LNGV EOD 4	EOD 11	Chow EOD		97.0588	2.4968	-2.45922	182.5	1.57174	95.32	3435	117.167	0.990702	21909	22	0.0796463	0.859855	95.2599	1.74497	91.8925
F	LNGV EOD 4	EOD 12	Chow EOD	0.819933	90.4891	-2.69796	2.28886	202.5	2.73289	94.69	3486	95.9005	2.97966	28789	16	-0.785714	0.827973	24.0902	0.3566	94.4526
F	LNGV EOD 4	EOD 13	Chow EOD	0.862098	92.3944	-0.593612	3.75019	314.5	1.58057	95.37	3450	126.916	1.29619	19736	14	0.54918	0.323183	57.5564	0.625798	111.913
