# Supplementary material for: Late-life intermittent fasting decreases aging-related frailty and increases renal hydrogen sulfide production in a sexually dimorphic manner
Source: GeroScience. 2021 Mar 6;43(4):1527–54. doi: 10.1007/s11357-021-00330-4 (PMC8492807; doi:10.1007/s11357-021-00330-4)
Supplement: Supplementary file 8 — (XLSX 1330 kb) [file 11357_2021_330_MOESM8_ESM.xlsx]

## Sheet: Fig 9A,B, Sppl Fig 9A-C
H2S Assay
Sex	Cage ID	ID	Diet	2hr Liver (A.U.)	2hr Kidney (A.U.)	4.5hr Liver (A.U.)	4.5hr Kidney (A.U.)	24hr Brain (A.U.)	24hr Heart (A.U.)	24hr Muscle (A.U.)
M	LNGV AL 1	AL 2	Chow AL	30.5108	1.3728	95.8252	31.2832	49.752	25.352	3.547
M	LNGV AL 1	AL 3	Chow AL	16.2478	1.2208	80.3192	41.6292	45.805	16.637	37.823
M	LNGV AL 1	AL 4	Chow AL	13.3748	1.9668	110.518	49.4372	51.543	17.264	7.463
M	LNGV AL 2	AL 5	Chow AL	22.1188	1.4238	104.952	38.6652	48.885	7.75	5.467
M	LNGV AL 2	AL 6	Chow AL	41.1588	1.4598	97.6902	25.3202	47.408	44.441	4.132
M	LNGV EOD 1	EOD 1	Chow EOD	18.8898	4.0978	91.2902	45.7482	43.253	36.189	11.222
M	LNGV EOD 1	EOD 2	Chow EOD	17.0798	3.2118	93.6972	55.4242	56.568	7.531	4.222
M	LNGV EOD 1	EOD 3	Chow EOD	22.5158	5.0098	108.961	57.5062	41.24	10.026	2.191
M	LNGV EOD 2	EOD 4	Chow EOD	14.1228	2.0418	92.3322	47.9492	32.731	8.7	3.642
M	LNGV EOD 2	EOD 6	Chow EOD	29.5238	9.5868	96.3052	74.1032	42.72	15.262	7.884
Sex	Cage ID	ID	Diet	3.5hr Liver (A.U.)	3.5hr Kidney (A.U.)	24hr Brain (A.U.)	24hr Heart (A.U.)	24hr Muscle (A.U.)
F	LNGV AL 3	AL 8	Chow AL	82.8828	57.4018	35.4755	19.6925	0.9595
F	LNGV AL 3	AL 10	Chow AL	57.1478	41.6348	27.9995	14.4735	0
F	LNGV AL 4	AL 11	Chow AL	53.3428	27.1858	25.5975	11.7555	0
F	LNGV AL 4	AL 12	Chow AL	65.6288	33.9928	26.3225	6.5265	0
F	LNGV AL 4	AL 13	Chow AL	63.0618	48.1148	38.7675	13.2845	0.1705
F	LNGV EOD 3	EOD 7	Chow EOD	84.9548	60.8978	30.9485	17.9955	0
F	LNGV EOD 3	EOD 9	Chow EOD	77.7738	37.4988	28.0625	11.2695	4.0955
F	LNGV EOD 4	EOD 10	Chow EOD	81.2128	46.7188	24.2825	5.2395	0.3985
F	LNGV EOD 4	EOD 11	Chow EOD	62.2588	42.4628	26.5225	10.5345	1.6375
F	LNGV EOD 4	EOD 12	Chow EOD	72.2698	41.4078	35.6075	12.6945	0.0525
F	LNGV EOD 4	EOD 13	Chow EOD	85.4318	48.4768	36.2045	22.4025	1.9595
