# Supplementary material for: Late-life intermittent fasting decreases aging-related frailty and increases renal hydrogen sulfide production in a sexually dimorphic manner
Source: GeroScience. 2021 Mar 6;43(4):1527–54. doi: 10.1007/s11357-021-00330-4 (PMC8492807; doi:10.1007/s11357-021-00330-4)
Supplement: Supplementary file 9 — (XLSX 13 kb) [file 11357_2021_330_MOESM9_ESM.xlsx]

## Sheet: Fig 9C
Frailty x Kidney H2S Correlation
Sex	Cage ID	ID	Diet	2hr Kidney H2S Production (A.U.)	Fed Days Avg. kcal Intake	Baseline to Post-DI Day 76 % BW Change	Baseline to Post-DI % Body Fat Change	Baseline to Post-DI % Body lean Change	GTT Blood Glucose (mg/dL) @ 30 min	Plasma Insulin (ng/mL)	HbA1c (%)	AUC RER (Sum)	Lean Mass AUC Heat (Sum)	Post-DI Norm. Grip Strength (g force/g BW)	Post-DI Avg. Rotarod Duration (sec)	Post-DI Open Field Total Distance (mm)	Post-DI Rearing Counts	Post-DI NPR Discrimination Index	Post-DI NPR Proximity Ratio	Baseline to Post-DI NPR Proximity Ratio Change	Post-DI Y Maze Duration (sec) in Target Arm
M	LNGV AL 1	AL 1	Chow AL		0.712741							98.65	2435	2.08	128.972			-0.53	2.15	0.887491	22.3219
M	LNGV AL 1	AL 2	Chow AL	1.3728		82.9525	-1.06406	-9.79039	456.5	3.99558	5.1			2.00713	85.7	12207	1	-1	2.39188	0.902011	60.159
M	LNGV AL 1	AL 3	Chow AL	1.2208	0.326431	92.5072	-7.77309	2.40673	228.5	5.02428	4.5	91.95	2711	2.32927	129.167	28635.6	25	0.164835	0.569259	0.311296	27.5587
M	LNGV AL 1	AL 4	Chow AL	1.9668		91.6388	0.354489	-11.3074	309.5	7.52318	4.1			1.47917	60.5333	11328.7	3
M	LNGV AL 2	AL 5	Chow AL	1.4238		98.7113	1.52917	-6.20909	339	2.56071	4.7			2.03069	170.167	23123.5	18	0.208333	0.887888	0.594283	16.4494
M	LNGV AL 2	AL 6	Chow AL	1.4598	0.33124	101.159	2.15368	-13.7276	253	19.2715	4.7	91.56	2519	2.38824	229.6	20750.7	19	-1	2.58431	4.84986	18.9853
M	LNGV AL 2	AL 7	Chow AL			98.5632	-1.29814	-9.67654	338	1.69095	5.1			2.24225	98.6667	14895.1	3	-1	4.30188	2.50235	61.7938
M	LNGV EOD 1	EOD 1	Chow EOD	4.0978	0.391141	80.5704	-11.2935	0.339564	313	1.88079	4.5	89.87	2270	2.34023	46.2	21938.5	13	0.693333	0.757019	0.59901
M	LNGV EOD 1	EOD 2	Chow EOD	3.2118	0.357219	80.8314	-11.4221	-1.45115	211.5	1.51435	4.3	87.31	2633	2.93009	120.6	24155.9	22	-0.533333	1.26995	0.479223	82.881
M	LNGV EOD 1	EOD 3	Chow EOD	5.0098		72.1232	-18.7815	4.98175	177	8.83444	3.9			1.93521	69.9333	20403.7	11	1	0.621802	0.284737	66.732
M	LNGV EOD 2	EOD 4	Chow EOD	2.0418		86.5823	-6.46066	-10.3014	215		4.2			2.44186	183.7	29538	22	1	0.806464	1.14469	54.2198
M	LNGV EOD 2	EOD 5	Chow EOD		0.460817		-15.6719	1.10993	130			90.26	2543	2.66507	80.5667	26980.9	18	1	0.805156	1.29106	41.7408
M	LNGV EOD 2	EOD 6	Chow EOD	9.5868	0.433646	81.5166	-11.4423	-3.89668	215.5	1.53201	3.9	88.49	2929	2.65103	92.6333	24779.1	22	1	0.426594	0.254028	89.3859
