# Supplementary material for: Late-life intermittent fasting decreases aging-related frailty and increases renal hydrogen sulfide production in a sexually dimorphic manner
Source: GeroScience. 2021 Mar 6;43(4):1527–54. doi: 10.1007/s11357-021-00330-4 (PMC8492807; doi:10.1007/s11357-021-00330-4)
Supplement: Supplementary file 10 — (XLSX 11 kb) [file 11357_2021_330_MOESM10_ESM.xlsx]

## Sheet: Fig 10A,B
qPCR in Hypothalamus
				Expression Fold Change
Sex	Cage ID	ID	Diet	NF-κB	TNFα	IL6	IL1b	DJ-1	BDNF	POMC	AgRP		2 hr Kidney H2S Production (A.U.)
M	LNGV AL 1	AL 2	Chow AL	1.5036	0.362829	0.783769	0.603264	1.48959	0.777769	0.220722	3.47339		1.3728
M	LNGV AL 1	AL 3	Chow AL	0.996305	0.894654	0.965651	1.25391	1.37871	1.85386	0.0335632	0.3669		1.2208
M	LNGV AL 1	AL 4	Chow AL	0.677419	0.729103	1.20715	1.21447	1.00054	0.859324	0.280049	0.295346		1.9668
M	LNGV AL 2	AL 5	Chow AL	0.596988	1.11965	0.876258	0.976587	0.539033	0.8282	5.29867	0.978255		1.4238
M	LNGV AL 2	AL 6	Chow AL	1.35201	0.640588	1.12912	0.397557	0.777477	0.885122	0.0164229	0.0738874		1.4598
M	LNGV AL 2	AL 7	Chow AL	0.873685	2.25318	1.03806	1.55421	0.814652	0.79572	0.150577	0.812218
M	LNGV EOD 1	EOD 1	Chow EOD	2.38371	1.86301	4.13465	0.534058	3.48074	0.776962	0.0196811	0.333546		4.0978
M	LNGV EOD 1	EOD 2	Chow EOD	1.38126	0.415685	1.29435	0.559987	1.73013	0.845759	0.299641	4.34005		3.2118
M	LNGV EOD 1	EOD 3	Chow EOD	1.58104	0.388152	0.939035	0.50867	0.882587	0.983242	1.57083	1.87976		5.0098
M	LNGV EOD 2	EOD 4	Chow EOD	2.30537	1.14629	0.666407	0.584498	2.16456	1.05928	0.124913	1.17833		2.0418
M	LNGV EOD 2	EOD 6	Chow EOD	1.46185	0.668227	0.679474	0.27203	3.13469	0.479182	0.118772	0.30301		9.5868
