# Supplementary material for: Late-life intermittent fasting decreases aging-related frailty and increases renal hydrogen sulfide production in a sexually dimorphic manner
Source: GeroScience. 2021 Mar 6;43(4):1527–54. doi: 10.1007/s11357-021-00330-4 (PMC8492807; doi:10.1007/s11357-021-00330-4)
Supplement: Supplementary file 11 — (XLSX 9 kb) [file 11357_2021_330_MOESM11_ESM.xlsx]

## Sheet: Sppl Fig 9D
Creatinine Assay
Sex	Cage ID	ID	Creatinine (nmol/uL)
M	LNGV AL 1	AL 2	0.20354
M	LNGV AL 1	AL 3	0.163085
M	LNGV AL 1	AL 4	0.022756
M	LNGV AL 2	AL 5	0.166877
M	LNGV AL 2	AL 6	0.112516
M	LNGV AL 2	AL 7	0.571429
M	LNGV EOD 1	EOD 1	0.400759
M	LNGV EOD 1	EOD 2	0.0480405
M	LNGV EOD 1	EOD 3	0.230088
M	LNGV EOD 2	EOD 4	0.312263
M	LNGV EOD 2	EOD 6	0.399494
