# Supplementary material for: Late-life intermittent fasting decreases aging-related frailty and increases renal hydrogen sulfide production in a sexually dimorphic manner
Source: GeroScience. 2021 Mar 6;43(4):1527–54. doi: 10.1007/s11357-021-00330-4 (PMC8492807; doi:10.1007/s11357-021-00330-4)
Supplement: Supplementary file 12 — (XLSX 13 kb) [file 11357_2021_330_MOESM12_ESM.xlsx]

## Sheet: Table 1
Indirect Calorimetry AUC Light vs. Dark Cycle
				Whole Body						Lean Tissue
				AUC						AUC						AUC
Sex	Cage ID	ID	Diet	vO2 Dark Phase	vO2 Light Phase	vCO2 Dark Phase	vCO2 Light Phase	Heat Dark Phase	Heat Light Phase	vO2 Dark Phase	vO2 Light Phase	vCO2 Dark Phase	vCO2 Light Phase	Heat Dark Phase	Heat Light Phase	RER Dark Phase	RER Light Phase	Food Intake Dark Phase	Food Intake Light Phase	BB Dark Phase	BB Light Phase	Rearing Dark Phase	Rearing Light Phase
M	LNGV AL 1	AL 1	Chow AL	212938	188927	202497	162222	1061.7	920.6	254385	225699	241912	193798	1268.4	1099.8	51.28	44.6	9.75	6.365	13136	11443	22652	12610
M	LNGV AL 1	AL 3	Chow AL	199059	174946	168424	147146	966.9	848.7	289049	254035	244565	213667	1403.7	1232.4	45.66	43.7			49431	13081	32661	8008
M	LNGV AL 2	AL 6	Chow AL	203497	178024	169693	149760	985.4	863.6	269597	235850	224812	198405	1305.7	1144.3	45.14	43.79	3.743	3.166	32839	13330	15592	7255
M	LNGV EOD 1	EOD 1	Chow EOD	156622	131822	130159	108196	757.9	636.2	248792	209398	206755	171868	1203.8	1010.6	44.82	42.54	4.2555	2.398	28737	7942	24951	9832
M	LNGV EOD 1	EOD 2	Chow EOD	184144	165721	148937	132122	886	795	280529	252463	226894	201277	1350	1211.2	43.6	41.27	2.1605	1.73	48490	27289	119993	27073
M	LNGV EOD 2	EOD 5	Chow EOD	185615	156333	156001	128383	900.3	754.6	277963	234113	233614	192257	1348.5	1129.9	45.35	42.4	4.095	2.865	63428	22164	39372	17287
M	LNGV EOD 2	EOD 6	Chow EOD	200385	180391	163859	145916	966.4	867.9	311729	280626	254907	226994	1503.2	1350.3	44.15	41.88			42061	23200	22452	13221
F	LNGV AL 3	AL 8	Chow AL	205990	178681	176939	149157	1003.8	865.4	402947	349525	346118	291773	1963.8	1693.1	46.38	43.44	5.75	3.7	47360	24399	29394	12048
F	LNGV AL 3	AL 9	Chow AL	139992	130118	118934	108952	680.7	630.4	188202	174928	159892	146473	915.1	847.7	45.56	43.3			5669	4839	6997	3727
F	LNGV AL 3	AL 10	Chow AL	214231	191655	185014	159249	1045.2	927.4	390446	349299	337196	290239	1905.3	1690.1	46.72	43.22	5.55	2.248	29128	11192	14750	4761
F	LNGV AL 4	AL 11	Chow AL	217509	171986	178604	141202	1049.9	830.1	351531	277958	288655	228205	1696.9	1341.4	44.38	42.7	32.35	4.105	38091	10040	19924	3537
F	LNGV AL 4	AL 12	Chow AL	239239	210757	205657	174801	1166.1	1019.4	375608	330892	322885	274440	1830.9	1600.5	46.45	43.14	5.008	2.2005	46743	12609	25638	8971
F	LNGV AL 4	AL 13	Chow AL	223453	211871	193360	180521	1090.7	1030.7	383090	363234	331499	309485	1869.8	1766.7	46.71	44.32			30954	16613	16852	16473
F	LNGV EOD 3	EOD 7	Chow EOD	212609	191339	185302	161264	1039.2	928.5	347158	312426	302568	263319	1697.3	1516.3	46.81	43.55	3.78	2.4125	65018	34019	41052	19261
F	LNGV EOD 3	EOD 9	Chow EOD	226083	216250	203537	190245	1112.5	1059.2	364767	348902	328389	306945	1796.1	1709.5	48.14	45.45	4.498	3.81	21477	12361	8828	5855
F	LNGV EOD 4	EOD 10	Chow EOD	237564	205885	205596	175753	1159.5	1001.8	344871	298883	298463	255140	1683.6	1454.5	46.41	44.15	3.53	2.996	32434	14804	20431	7432
F	LNGV EOD 4	EOD 11	Chow EOD	255165	227079	229499	195793	1255.3	1107.3	360658	320959	324381	276739	1775.7	1565.5	48.13	44.52	4.2855	3.8	61262	34149	23177	9321
F	LNGV EOD 4	EOD 12	Chow EOD	252074	217669	226544	184694	1239.9	1058	371893	321135	334228	272485	1830.2	1560.7	48.15	43.91	5.3955	3.018	58814	17526	22873	8616
F	LNGV EOD 4	EOD 13	Chow EOD	233017	211615	209143	183596	1145.8	1033.3	358488	325560	321759	282455	1764.1	1590.2	47.92	44.84			39866	13356	16122	6981
